# Supplementary material for: Impact of the Covid-19 pandemic on the performance of machine learning algorithms for predicting perioperative mortality
Source: BMC Med Inform Decis Mak. 2023 Apr 12;23:67. doi: 10.1186/s12911-023-02151-1 (PMC10092913; doi:10.1186/s12911-023-02151-1)
Supplement: Supplementary file 2 — Additional file 2. [file 12911_2023_2151_MOESM2_ESM.xlsx]

## Sheet: pre-pandemic
Feature	Gain	Cover	Frequency
Age	0.0976647	0.0993899	0.0420612
Lab.requirement.PRC	0.0732916	0.074091	0.0270109
NumberConsilebeforeOP	0.0498057	0.0476664	0.0285059
Lab.CRP..C.react..protein.	0.0313607	0.0226236	0.0232234
Lab.Albumin	0.0289769	0.0228439	0.0124589
Lab.Hemoglobin	0.0271018	0.0198244	0.01515
Reason for admission	0.0256838	0.0233832	0.0102661
ASA	0.0234788	0.026847	0.00717632
Lab.QUICK.value	0.0215861	0.0146674	0.0202332
Laboratory.platelets	0.0206596	0.0179899	0.0258148
Specialty	0.0186945	0.0250344	0.0191368
BMI	0.0184917	0.0140813	0.014851
Lab.hematocrit	0.0175928	0.0171045	0.0159474
Lab.erythrocytes	0.0157339	0.0139355	0.0129572
Laboratory.requirement.GFP	0.0150056	0.0183664	0.00956842
Lab.leukocytes	0.0143095	0.0115228	0.0201336
Laboratory.GFR..CKD.EPI.	0.0131316	0.00778175	0.0184392
Lab.urea.N..BUN.	0.0119981	0.00769802	0.01515
Operating_hours	0.0115546	0.0100727	0.00458487
Lab.Gamma.GT	0.011179	0.00909255	0.0143526
Lab.Sodium	0.0103581	0.0151134	0.0141533
hour	0.0101385	0.0108573	0.015449
X5.469.20	0.00952514	0.0141028	0.0068773
Lab.Thyrotropin..TSH.	0.00915102	0.00640997	0.0155487
Lab.cHb.	0.00908286	0.00730333	0.00179408
Lab.MCHC	0.00888162	0.00678335	0.0143526
Lab.troponin.T	0.00876641	0.00979164	0.00528257
X5.022.00	0.00783686	0.0182748	0.00667796
Number_OPS_code_5	0.00774624	0.00840689	0.0111632
Admission	0.00724829	0.00750524	0.0126582
Lab.Potassium	0.0063675	0.00402459	0.0118609
X5.010.2	0.00621465	0.0107263	0.00318947
Treatment days.prehospital	0.0060672	0.0048084	0.00408651
Lab.Cholinesterase	0.00601413	0.00394074	0.00747533
Lab.creatinine	0.005727	0.00636253	0.00797369
X5.541.2	0.00563404	0.00781207	0.00398684
Lab.calcium	0.0053209	0.00536222	0.0068773
Lab.LDH	0.00531787	0.00545381	0.007575
Lab.X..Internal.Normal.Ratio	0.00522474	0.00317599	0.00627928
Lab.Automatic.blood.group..Galileo.	0.00508489	0.00404741	0.00986744
Premed_location	0.0047732	0.00355341	0.000697698
Allergy_other	0.00475297	0.00444852	0.00119605
epidural_planned	0.00462001	0.00736588	0.00239211
Lab.aPTT	0.00459576	0.00224071	0.00837237
Location_PREMED_present	0.00453966	0.00492115	0.000598027
Lab.Bilirubin..total	0.00441034	0.00321892	0.00588059
Lab.creatine kinase	0.00435954	0.0050848	0.007575
Lab.protein..total	0.004283	0.00382661	0.00717632
X5.011.2	0.00424896	0.0091436	0.00488388
ConsilePreOP.ROS	0.00421936	0.00494433	0.00647862
Lab.CEA..Roche.	0.00417594	0.00645358	0.00478421
X5.010.10	0.00406823	0.0113906	0.00408651
Lab.MCV	0.00386045	0.00205722	0.00737566
Lab.Lactate	0.00365663	0.00369591	0.00388717
Number_OPS_code_3	0.00353226	0.00511611	0.0030898
Lab.GPT..ALAT.	0.00352479	0.00138768	0.00737566
month	0.00351002	0.00205432	0.0108641
Lab.Stix.protein	0.00326278	0.00245205	0.00428586
weekday	0.00325183	0.00277326	0.00926941
X5.015.1	0.00317383	0.00686838	0.00358816
X5.010.00	0.00309894	0.00620101	0.0030898
Lab.Alk.Phosphatase	0.00300891	0.00111076	0.00727599
Lab.GOT..ASAT.	0.00298009	0.00116797	0.00647862
ConsilePreOP.ANS	0.00295606	0.00295859	0.00438553
year	0.00286588	0.00108636	0.00926941
C03D	0.00276814	0.00266948	0.00179408
Lab.MCH	0.00263859	0.00206662	0.00468454
ConsilesPreOP.PCS	0.0026329	0.00705559	0.00388717
PTT	0.00262802	0.00160547	0.0044852
ConsilesPreOP.URS	0.00261027	0.0018299	0.00289046
Lab.GFR..MDRD.	0.0025863	0.00276898	0.00289046
C03C	0.00247328	0.00247083	0.00159474
X5.916.a0	0.00237672	0.00266459	0.00299013
X5.916.a3	0.00235125	0.00703943	0.00209309
Number_OPS_code_8	0.00231649	0.00317091	0.00488388
Laboratory.glucose.in.plasma.POCT.	0.00221815	0.00205492	0.00438553
Allergy_iodine	0.00221436	0.00313338	0.000498355
ConsilePreOP.RON	0.00218673	0.00331927	0.00438553
Lab.Stix.Leukocytes	0.0021265	0.00177727	0.00279079
C07A	0.00207925	0.00273251	0.00189375
Dental_status_carious_teeth	0.00206335	0.000921556	0.000697698
Sodium	0.00203387	0.00151424	0.00348849
Lab.Urea.N.SM	0.00198642	0.00467096	0.00279079
X5.340.0	0.00196453	0.00356949	0.00269112
Lab.Lipase	0.00195674	0.0038356	0.0037875
Lab.AB0.Fast.Gal..	0.00186711	0.00112083	0.0030898
Lab.Stix.specific..weight	0.00183799	0.00176135	0.00279079
Lab.PSA..total..Roche.	0.00180123	0.00207397	0.00249178
X5.865.7	0.00179719	0.00302541	0.00199342
Lab.Glucose..Serum.	0.00174752	0.00177471	0.00348849
X-ray_thorax_other	0.00174639	0.00234997	0.00259145
Lab.Requirement.EC_present	0.00173692	0.00106272	0.00119605
other	0.00172753	0.0029629	0.00239211
X5.984	0.00164015	0.00233311	0.00239211
Hkt	0.0016356	0.000707454	0.00219276
Lab.Procalcitonin..PCT.	0.00163076	0.00185034	0.00269112
X5.541.0	0.00162634	0.00304099	0.00209309
Creatinine	0.00160314	0.00057924	0.00279079
Lab.FHHb..Deoxy.Hb.Frkt..	0.00158455	0.00126763	0.0030898
Lab.PSA..free..Roche.	0.0015501	0.0011179	0.00219276
ConsilePreOP.1MS	0.00154517	0.00106162	0.00428586
Potassium	0.00151024	0.0011529	0.00289046
height_present	0.00149661	0.000562246	0.000498355
X5.013.1	0.00148079	0.00174532	0.00119605
Lab.Factor.VIII.C	0.00147574	0.0013151	0.00129572
Laboratory.Request..Apheresis.TK	0.00147371	0.0015472	0.00328915
Lab.Ca....ionized..BG..	0.00144351	0.000719477	0.00239211
X5.550.6	0.00134725	0.0023603	0.00179408
G	0.00131246	0.00178251	0.00328915
Lab.Automatic.blood.group	0.00130352	0.00160792	0.00149507
Lab.GFR	0.00127728	0.00142269	0.00159474
Lab.CA.19.9..Roche.	0.00121124	0.00164566	0.00129572
Lab.BE.ecf..	0.00121044	0.000530398	0.00209309
Lab.PSA..free.fraction	0.00119363	0.00115769	0.0013954
X5.820.41	0.00117822	0.00149633	0.00179408
Laboratory.BO2..Hb.O2.capacity.	0.00116461	0.00102046	0.00159474
Lab.requirement.GFP_present	0.00116254	0.000397398	0.000797369
X5.312.0	0.0011452	0.00159807	0.00159474
X5.576.20	0.00114467	0.00388639	0.000996711
X5.858.70	0.00114326	0.00107656	0.00149507
X5.858.28	0.00112607	0.00131386	0.00159474
P_anaesthesia_planned_general_epidural_anaesthesia	0.00112515	0.000443467	0.000797369
Mallampati	0.00111048	0.000187464	0.00229243
Lab.BE.base excess..	0.00110515	0.000220279	0.00199342
Lab.Uric acid	0.00110218	0.00109899	0.00239211
X5.403.02	0.00110047	0.00204242	0.00199342
Lab.pCO2.	0.00109104	0.000703643	0.00159474
BZ	0.00104982	0.000397343	0.00249178
X5.311.1	0.00104189	0.0023665	0.0013954
X5.988	0.00104014	0.00131006	0.00109638
X5.311.0	0.00103125	0.00111701	0.00119605
Dental status_UK_Full denture	0.001027	0.0011007	0.000498355
Lab.p50.HbO2.half saturation.	0.00100903	0.00132784	0.000996711
Lab.Cl..BG..	0.000998081	0.000825179	0.00249178
Lab.pO2.	0.000994473	0.000815877	0.00159474
Lab.glucose.	0.000980113	0.00043501	0.00189375
Lab.K...BG..	0.000973694	0.000371405	0.0013954
X5.407.2	0.000938762	0.00094576	0.00129572
Lab.Interleukin.6	0.000932146	0.00227681	0.0013954
Admission_present	0.000881278	0.000817454	0.00159474
Lab.Point.of.Care_present	0.000866648	0.00108322	0.00089704
X5.916.a1	0.000847616	0.00185346	0.00129572
Allergy_Diclofenac_Voltaren	0.000839293	0.00107362	0.000299013
Lab.Glucose.L	0.000797504	0.00260961	0.00109638
FB_PMP_OPPRIORITY	0.000789018	0.00030444	0.00089704
Lab.Rh.Formula.Galileo.	0.000786267	0.000181595	0.00129572
Pulmonary_other	0.000783255	0.000386529	0.0013954
P_anaesthesia_planned_general_anaesthesia	0.000775028	0.000871165	0.000697698
X5.399.7	0.000767782	0.00133176	0.00089704
Lab.Stix.Blood	0.000762773	0.000198557	0.00209309
Lab.FO2Hb..Oxy.Hb.Frct...	0.000747921	0.000477336	0.00109638
Lab.free.T3..fT3.	0.000733821	0.000715765	0.00179408
Lab.Stix.pH.value	0.000732368	0.000477392	0.00149507
X5.381.54	0.000724936	0.00192592	0.000697698
Laboratory.sO2..Hb.O2.saturation..	0.000709717	0.000278596	0.000996711
Lab.pH.	0.000694645	0.000787554	0.00149507
C09A	0.000692389	8.06784e-05	0.000797369
Lab.anion.gap.	0.000684389	8.29543e-05	0.00189375
Lab.HCO3.act.	0.000681967	0.00016475	0.00089704
NYHA	0.000678804	0.0010952	0.0013954
Lab.Bilirubin..total_present	0.000678676	0.000201371	0.000398684
A11C	0.000675134	0.000408877	9.96711e-05
Lab.Stix.Urobilinogen	0.000671554	0.000392407	0.000996711
Eye diseases_cataract	0.000666848	0.0012482	0.000996711
Lab.Fibrinogen	0.000661809	0.000715511	0.00179408
Laboratory.FCOHb..Carboxy.Hb.Frct...	0.000649509	0.000307093	0.00119605
X5.381.70	0.000642175	0.000793103	0.000797369
Lab.Na..BG..	0.000633473	0.000153096	0.00129572
Lab.Rh.Formula..Gel card technique.	0.000617637	0.000144699	0.00159474
Dental_status_teeth_fixed	0.000608103	0.000180666	0.00119605
X-ray.Thorax_o.B..	0.000601602	0.000513756	0.000797369
lab.CEA..Roche._present	0.000600339	0.0004699	0.000697698
weekend	0.000597359	0.000765149	0.00109638
Laboratory.free.T4..fT4.	0.000590799	0.000339069	0.00129572
ConsilePreOP.NO	0.000590091	0.000311319	0.00159474
mouth_opening_smaller_2cm	0.000584094	0.000643293	0.000797369
Lab.point.of.care	0.000583763	0.000949873	0.000797369
consilesPreOP.NLS	0.000577212	0.000199251	0.00109638
Metabolism_other	0.000571046	0.00178977	0.000996711
Lab.Rh.Formula.Tube.	0.000566219	0.000612543	0.00109638
A02B	0.000562547	0.000782085	0.000498355
Laboratory.of.WILLEBRAND.F..Antig.	0.000558288	0.00189641	0.000797369
Lab.factor.XIII	0.000554563	0.000719299	0.000697698
X5.98c.0	0.000552674	0.000715542	0.000598027
Laboratory.SPECIAL.	0.000545174	0.000722909	0.000697698
OP_AGE_present	0.000543789	0.000104571	0.00199342
A07D	0.000537149	0.0020429	0.000598027
Lab.Creatinine.SM	0.000515	0.0010722	0.000797369
Lab.HCO3.std.	0.000512789	0.000682384	0.000797369
ConsilePreOP.2MS	0.000512553	0.000741674	0.00109638
Thyroid_disease_struma	0.00050457	0.000114546	0.000598027
R05X	0.000484622	0.000772498	0.000398684
Lab.Monocytes	0.000482064	0.000545133	0.000996711
P_anaesthesia_planned_epidural_Analgosedation	0.000481071	0.000869011	0.000199342
Laboratory.bleeding.time..in.vivo.	0.000480109	0.000703349	0.000598027
X5.454.20	0.000475136	0.00248734	0.000598027
Nicotine_Yes	0.000465251	0.000193815	0.000697698
A16A	0.000463588	0.000198753	0.000598027
Metabolism_o.b.	0.000463295	0.00032306	0.000598027
Lab.Rh.factor.fast.gal.	0.000461043	0.000391727	0.00109638
Lab.Eosinophils	0.000458812	0.000290902	0.000697698
Lab.Creatine kinase_present	0.000457726	0.000351109	0.000299013
X5.590.81	0.000447068	0.000295694	0.000697698
Preanesthesia_other	0.000440776	0.000213057	0.000697698
Lab.specimens.type	0.000436877	0.000894485	0.000598027
Heart.disease_OP_able.with.significantly.increased.risk	0.000435399	0.000127616	0.00089704
Laboratory.Troponin.T_present	0.000427734	0.000390604	0.000299013
Neurology_other	0.000427665	0.000826506	0.000996711
ConsultsPre-OP.NCS	0.000423272	8.9042e-05	0.00169441
X5.550.1	0.000420563	0.0012007	0.000697698
N	0.000420277	0.000298398	0.000398684
Lab.Stix.Ketone bodies	0.000419806	0.000173819	0.00089704
Lab.AKS..Solid phase technique.	0.000412633	0.000193479	0.000598027
Lab.Lymphocytes	0.000409988	0.000284836	0.00089704
Lab.Neutrophils	0.000407354	0.00026038	0.000498355
X5.832.1	0.000405367	0.00119344	0.000797369
X5.524.2	0.000393598	0.00107775	0.000299013
Laboratory.of.WILLEBRAND.F..Active.	0.000390994	0.000475018	0.000498355
X5.896.1e	0.000389759	0.0009622	0.000498355
X5.858.03	0.00038151	0.000680853	0.000598027
Laboratory.Sediment.Leukocytes	0.000380551	0.000240384	0.000598027
M04A	0.000377347	0.000358768	0.000299013
Laboratory.Serum.tubes..01	0.000373689	0.000176537	0.000498355
B03A	0.000372352	0.000153101	0.000598027
Pulse	0.000369793	0.000185236	0.000598027
Lab.Thr.Aggr..ADP	0.000365119	0.000322053	0.000797369
weight_present	0.000363601	0.000243088	9.96711e-05
C10A	0.000362659	7.91501e-05	0.000598027
Lab.Factor.VIII.C_present	0.000359532	0.000384741	0.000199342
Circulatory_vascular_diseases_hypertension_treated	0.000357732	0.000314185	0.000996711
S.2_present	0.000353657	0.000213864	0.000996711
Eye_diseases_other	0.000345604	9.99383e-05	0.000598027
Lab.cholesterol	0.000340103	0.000121869	0.000598027
Circulatory_vascular_diseases_other	0.000337623	0.000153689	0.000996711
N01A	0.000337226	4.02406e-05	0.000398684
Dental status_other	0.000336251	0.000123453	0.000797369
X5.83b.31	0.000335862	0.000681709	0.000598027
Lab.AB0.blood_group..gel_card_technique.	0.000335636	0.000148827	0.000797369
P_EKG_not.required	0.000333515	0.000260259	0.000697698
N06A	0.00032986	9.3965e-05	0.000299013
Kidney_other	0.000325855	0.000184228	0.000598027
Lab.AB0.Blood group..Galileo.	0.000324644	0.000126044	0.000598027
A12C	0.00032033	5.78808e-05	9.96711e-05
Lab.Thrombin time	0.000319807	7.11299e-05	0.000498355
Hemostaseology_o.B.	0.000315567	0.000107532	0.000498355
P_EKG_present	0.000314215	0.000246536	0.000697698
Lab.AKS..Galileo._present	0.000312876	0.000166547	0.000498355
Number_OPS_code_1	0.000312024	0.000588122	0.000797369
Lab.Lymphocytes.SM	0.000309966	0.000738757	0.000598027
ECG_other	0.00030869	6.22444e-05	0.000598027
Lab.Request.PPSB	0.000308558	5.52337e-05	0.000598027
Lab.SCC..Brahms.	0.000308405	0.000964335	0.000598027
Lab.Gamma.GT_present	0.000307981	0.000116603	0.000498355
Lab.AKS..Solidphase._present	0.000302334	8.2901e-05	0.000697698
D10A	0.000301704	0.000329189	9.96711e-05
X5.83b.53	0.000299254	0.000418279	0.000697698
Pre-anesthesia_PONV	0.000295427	8.13354e-06	0.000598027
X5.511.41	0.000291006	0.000155559	0.000498355
X3_present	0.000290728	0.000155705	0.000398684
Lab.Stix.Nitrite	0.000289551	0.000376033	0.000498355
Lab.Urea.N.SM_present	0.000285534	0.00034594	0.000398684
Lab.Lactate.L	0.000283563	0.000562525	0.000299013
Lab.HbA1c..DCCT.	0.000283451	0.000209999	0.000498355
Lab.Request.Fibrinogen	0.000282757	0.000708827	0.000797369
Dental status_full denture	0.000279468	0.000171722	0.00089704
Mouth_opening_normal	0.000275584	0.000221381	0.000697698
Lab.AKS..Galileo.	0.000275507	6.51746e-05	0.000598027
Alcohol_Yes	0.0002745	6.18932e-05	0.000498355
J02A	0.000273226	9.23919e-06	0.000398684
Alcohol_No	0.000271537	9.55457e-05	0.000697698
Lab.Automatic.blood.group..IH1000.	0.00026924	0.000234409	0.000498355
Lab.GPT..ALAT._present	0.000264714	0.000149437	0.000398684
Stomach_disease_reflux disease	0.000263718	9.66053e-05	0.000598027
Alcohol_occasional	0.000263388	0.000172231	0.000598027
L02A	0.000262564	6.44772e-05	9.96711e-05
Lab.Stix.Bilirubin	0.000259044	9.07078e-05	0.000697698
X5.459.0	0.000251493	0.000165713	0.000299013
S01B	0.000251168	0.000456504	0.000498355
Lab.AB0.Blood group..Galileo._present	0.000249767	9.35005e-05	0.000398684
ConsilePreOP.ORS	0.000249383	6.16795e-05	0.000299013
X-ray.thorax_heart.enlarged	0.000245463	0.000434505	0.000299013
Preanesthesia_o.b.	0.000238814	5.07694e-05	0.000299013
Thyroid_disease_hypothyroidism	0.000238065	0.000194235	0.000299013
ConsilePreOP.DES	0.000237797	0.000144141	0.000697698
X5.393.54	0.000233518	0.00153264	0.000299013
Mouth_opening_restricted_large_2cm	0.00023351	6.77478e-05	0.000398684
Lab.Thr.Aggr..Arachidonic acid	0.000231902	3.83357e-05	0.000398684
Lab.AKS.Coombs..Gel._present	0.000231297	0.000126564	0.000498355
Lab.Kellformula..gel chart technique.	0.000229526	0.000213766	0.000398684
Lab.Protein..total.L	0.000228914	0.000171718	0.000398684
Lab.Urea.N..BUN._present	0.000225886	0.000134719	9.96711e-05
Lab.Request..Apheresis.TK_present	0.000225	0.000208904	0.000697698
L03A	0.000223891	2.33417e-05	0.000598027
ConsilePreOP.DIA	0.000220739	2.9435e-05	0.00089704
Lab.Ferritin	0.000220282	0.000448445	0.000598027
Eye.diseases_Glaucoma..Glaucoma.	0.000217593	0.000105281	0.000299013
ConsilePreOP.AUS	0.000215134	0.000105647	0.000498355
Mallampati_present	0.000213559	3.41541e-05	0.000398684
N05A	0.000213456	4.13924e-05	0.000299013
X5.056.3	0.000211906	0.000355502	0.000498355
Lab.sediment.yeast_cells	0.000211736	0.00100205	0.000199342
P_x-ray_thorax_present	0.000211068	0.000184262	0.000398684
X8_present	0.000210882	0.000603363	0.000697698
X5.467.03	0.000210141	0.000478313	0.000299013
X5.380.84	0.000205448	0.000245689	0.000299013
X5.896.1d	0.000198785	9.96048e-05	0.000299013
Lab.AB0.Blood group..X-ray.	0.000195201	0.000967304	0.000498355
L01D	0.000193373	8.64894e-05	0.000199342
C01D	0.00019237	0.000292208	0.000299013
Hkt_present	0.000191723	0.000104475	0.000299013
Lab.protein..total_present	0.000189956	3.01861e-05	0.000299013
H05B	0.000189863	0.000454784	0.000398684
X5.463.10	0.000189797	0.00044195	0.000199342
Lab.FMetHb..Met.Hb.Frct...	0.00018869	5.36413e-05	0.000598027
Lab.EXTEM...CFT	0.000188145	0.00131355	0.000299013
Lab.Hct.	0.000184648	3.07241e-05	0.000498355
Nicotine_other	0.000183686	7.13616e-05	0.000598027
Lab.CellCount.L	0.000181767	0.000204212	0.000299013
X5.032.01	0.000179803	0.000920295	0.000398684
Skeletal diseases_other	0.000179516	4.237e-05	0.000398684
Lab.Triglycerides	0.000178951	0.000108504	0.000398684
Allergy_Penicillin	0.000178921	0.000118027	0.000398684
C07F	0.000175706	0.000270583	0.000199342
Nicotine_No	0.000175661	9.52114e-05	0.000299013
Lab.Normoblasts_present	0.000173112	0.000747792	0.000199342
Lab.PSA..total.Roche._present	0.000172316	7.68529e-05	0.000199342
X5.772.12	0.000171584	5.68263e-05	0.000299013
A07E	0.000170856	6.94319e-05	0.000199342
M05B	0.000170842	3.79117e-05	0.000199342
P_Laboratory_present	0.000169602	3.76993e-05	0.000498355
ConsilePreOP.FMD	0.000168123	9.80052e-05	0.000299013
Dental_status_OK_Full_prosthesis	0.000166559	4.12654e-05	0.000199342
Lab.GOT..ASAT._present	0.000166192	3.59718e-05	0.000398684
Lab.PFA.Collagen.ADP	0.000166048	0.000462008	0.000199342
P_EKG_absent.todo.OP	0.000163909	3.92772e-05	0.000697698
Neurology_Tetraparesis	0.000163261	0.000654799	0.000199342
ConsilePreOP.HNS	0.000162027	2.49049e-05	0.000199342
ConsilePreOP.CHS	0.00016042	4.59635e-05	0.000398684
Nicotine_Ex	0.000159482	2.71958e-05	0.000398684
Thyroid_disease_other	0.000156949	7.61111e-05	0.000299013
Lab.PFA.Collagen.Epinephr.	0.000156178	0.000550953	0.000199342
Lab.Kell.Galileo.	0.000155357	5.90119e-05	0.000299013
Dental_status_UK_Partial_prosthesis	0.000154373	4.41208e-05	0.000299013
Lab.AKS.Enyzm..Gel.	0.000152896	8.61879e-05	0.000199342
P_X-ray_thorax_not.required	0.000151861	1.05543e-05	0.000498355
Lab.Calcium..corrected	0.000151766	3.29631e-05	0.000299013
Lab.GFR..MDRD._present	0.000150703	0.000104723	0.000299013
Lab.GFR..CKD.EPI._present	0.000150635	4.38639e-05	0.000398684
X5.032.02	0.000148033	9.54531e-05	0.000299013
Lab.Alpha.Amylase	0.000144775	2.76478e-05	0.000398684
Laboratory.AKS.Enyzm..Gel._present	0.000144646	4.56634e-05	0.000199342
Laboratory.CA.19.9..Roche._present	0.000144218	2.19067e-05	9.96711e-05
Laboratory.Antithrombin..AT.III.	0.000143407	6.89974e-05	0.000199342
A03A	0.000142257	2.77362e-05	0.000199342
Lab.Thr.Aggr..ADP_present	0.000141397	2.87155e-05	0.000199342
X5.932.1	0.000141216	0.000297808	0.000398684
H01C	0.000139671	3.94939e-05	0.000199342
ConsilePreOP.VI	0.000139564	4.04079e-05	0.000598027
X5.565.00	0.000139305	0.000121873	9.96711e-05
Lab.Iron	0.000137527	0.000145947	0.000498355
X-ray.thorax_absent.clearance.by.surgeon	0.000137522	8.59549e-05	0.000299013
Heart.disease_path._heart.murmur	0.000136606	4.11939e-05	0.000598027
ConsilePreOP.IDE	0.000133966	7.35349e-05	9.96711e-05
Lab.CRP..C.reactive.protein._present	0.000133633	2.32743e-05	0.000199342
CASE_type_present	0.000132941	2.37866e-05	0.000498355
Lab.Stix.Glucose	0.000132274	3.29629e-05	0.000398684
Lab.Albumin_present	0.000132038	3.41154e-05	9.96711e-05
Lab.Glucose..venous.	0.00013093	0.000319524	0.000299013
L01X	0.000130106	1.46164e-05	9.96711e-05
Allergy_Pollinosis	0.000128892	3.39168e-05	0.000398684
A01A	0.000125682	3.55187e-05	0.000199342
X5.380.56	0.000124654	0.000126863	0.000199342
Neurology_o.B.	0.000124144	6.81688e-06	0.000199342
X5.851.c9	0.000123856	0.000200213	9.96711e-05
X5.381.71	0.000122725	4.06299e-05	9.96711e-05
X5.031.02	0.000121458	0.000255998	0.000199342
ECG_Right bundle branch block	0.000121018	8.82225e-05	0.000199342
Lab.Anti.Cw_present	0.000120795	7.14759e-05	0.000199342
Heart_diseases_Z.n_Bypass_PTCA	0.000118757	3.06434e-05	0.000199342
X5.800.3g	0.000118279	4.27432e-05	0.000199342
X-ray.Thorax_Pleural effusion.li	0.000118157	0.000386204	0.000199342
R01B	0.00011736	5.7125e-05	9.96711e-05
P_Lab_absent.todo.OP	0.000113102	2.45974e-06	0.000299013
Lab.rhesusfactor..gelcardtechnique.	0.000112714	4.44641e-05	0.000299013
Thyroid_disease.Hashimoto.thyroiditis	0.000111902	0.000202449	0.000199342
lab.calcium_present	0.000111847	2.14094e-05	0.000199342
X5.056.8	0.000111331	1.53401e-05	0.000199342
Lung_diseases_asthma.bronchiale	0.000110683	6.91279e-06	0.000299013
Heart_diseases_stent_BMS	0.000110579	6.54703e-05	9.96711e-05
OP_LABEL_present	0.000110428	2.14121e-05	0.000697698
X5.036.8	0.000109516	9.04399e-05	0.000199342
Lab.GFR_present	0.000109328	3.48461e-05	0.000199342
Lab.serum_sample_present	0.000109112	1.69863e-05	0.000199342
Stomach diseases_other	0.00010876	0.000155489	0.000199342
Liver diseases_steatosis	0.000108703	2.35756e-05	0.000199342
C03B	0.000108451	6.50636e-05	0.000199342
Lab.Thr.Aggr.TRAP_present	0.000103825	0.000404595	9.96711e-05
Met	0.000103807	0.000213464	0.000199342
Hb	0.000102689	0.000430877	0.000199342
Dental status_rehabilitated	0.000100932	5.30986e-06	0.000199342
N04A	0.000100551	1.51268e-05	9.96711e-05
Lab.Thr.Aggr.TRAP	9.93894e-05	0.000232057	9.96711e-05
P01B	9.81159e-05	4.0357e-05	9.96711e-05
J01D	9.67886e-05	1.02654e-05	9.96711e-05
Lab.CK.MB	9.63779e-05	2.33614e-05	0.000498355
Circulatory_vascular_diseases_stateAfter.Pulmonary_embolism	9.54879e-05	8.77159e-05	0.000199342
Pulmonary diseases_COPD	9.5142e-05	7.30556e-05	0.000199342
Pulmonary diseases_pulmonary fibrosis	9.49275e-05	1.18095e-05	0.000299013
Circulatory_vascular_diseases_pAVK	9.40131e-05	1.71072e-05	9.96711e-05
X5.431.0	9.27646e-05	2.91982e-05	0.000299013
Laboratory.SCC..Brahms._present	9.22267e-05	0.000625561	9.96711e-05
Lab.Cholinesterase_present	9.21987e-05	1.46836e-05	0.000199342
C08C	8.95618e-05	2.73442e-05	0.000199342
Lab.PT.INR	8.95268e-05	0.000174936	0.000199342
X5.388.61	8.91525e-05	3.08903e-05	0.000199342
X-ray.Thorax_pleural_expansion.re	8.86546e-05	0.000260141	0.000199342
A02A	8.79333e-05	2.27285e-05	9.96711e-05
Lab.alcohol..Serum.	8.78121e-05	1.76088e-05	0.000299013
Lab.Toxic.granulation	8.72904e-05	0.000490943	9.96711e-05
X5.543.20	8.65015e-05	1.58915e-05	0.000199342
X5.469.70	8.58133e-05	2.39461e-05	0.000199342
Lab.Serum.sample	8.57686e-05	1.11776e-05	9.96711e-05
ECG_Sinus rhythm	8.42695e-05	6.93107e-06	0.000199342
X5.858.50	8.28161e-05	4.80074e-06	0.000299013
N05B	8.24934e-05	0.000135122	9.96711e-05
Thrombos_present	8.14205e-05	1.69471e-06	9.96711e-05
Lab.Magnesium	8.13993e-05	1.08492e-05	0.000299013
M03A	8.12739e-05	0.000192351	9.96711e-05
Lab.Thyrotropin..TSH._present	7.98301e-05	1.1528e-05	0.000199342
Timestamp_Easter	7.87951e-05	1.36169e-05	0.000199342
ConsilePreOP.3MS	7.84889e-05	1.51187e-05	0.000398684
Drugs_No	7.84323e-05	3.29104e-05	9.96711e-05
Lab.Automatic.blood.group..Galileo._present	7.70135e-05	1.22387e-05	0.000199342
N02C	7.66419e-05	1.72479e-05	9.96711e-05
X5.462.1	7.48211e-05	9.68719e-05	0.000398684
Lab.EXTEM...CT	7.47367e-05	0.000339081	9.96711e-05
X5.83b.50	7.4677e-05	0.000250955	0.000199342
BMI_present	7.33122e-05	0.00017142	9.96711e-05
Lab.Factor.XIII_present	7.15741e-05	1.05988e-05	9.96711e-05
X5.837.00	7.15612e-05	1.34218e-05	9.96711e-05
ConsilePreOp.	7.09873e-05	1.65293e-06	0.000299013
X5.901.1c	7.06221e-05	0.000245046	9.96711e-05
Laboratory.AB0.Rapid.Gal.._present	6.90699e-05	1.35601e-05	0.000398684
Metabolism_Diabetes.mellitus.type.II	6.8496e-05	1.79845e-06	9.96711e-05
Lab.Rhesus.factor..Tubes.	6.69596e-05	0.000151533	9.96711e-05
X5.459.2	6.40579e-05	1.2403e-05	0.000199342
Laboratory.rhesus.factor..Galileo.	6.3423e-05	1.60793e-05	9.96711e-05
X5.850.ba	6.32957e-05	6.88014e-06	9.96711e-05
Liver_diseases_Hepatitis.A	6.28318e-05	4.91392e-05	9.96711e-05
Laboratory.AB0.Rapid.stock..IH1000.	6.21614e-05	1.08867e-05	0.000199342
H02A	6.20348e-05	2.54476e-05	9.96711e-05
ConsilePreOP.GES	6.08809e-05	5.55877e-06	0.000398684
X5.505.0	5.97191e-05	2.28666e-05	0.000199342
Mouth_opening_other	5.95123e-05	4.09662e-05	0.000299013
R01A	5.86986e-05	4.38117e-06	9.96711e-05
X5.569.30	5.78886e-05	2.1475e-05	0.000199342
S03A	5.73755e-05	1.90291e-05	9.96711e-05
X5.83b.70	5.73172e-05	2.57534e-05	9.96711e-05
X5.829.c	5.68493e-05	6.09286e-05	9.96711e-05
NYHA_present	5.6437e-05	5.10824e-06	0.000199342
Thyroid_disease_StateAfter.strumectomy	5.60786e-05	4.24659e-05	9.96711e-05
Lab.Immunoglobulin.A	5.51494e-05	4.13235e-06	9.96711e-05
Lab.Transferrin.saturation	5.45355e-05	1.56942e-05	9.96711e-05
Lab.AKS.Coombs..Gel.	5.43582e-05	2.05035e-05	9.96711e-05
FB_PMP_OPPRIORITY_present	5.42722e-05	7.70812e-06	9.96711e-05
Lab.Phosphate..anorg.	5.42273e-05	1.12739e-05	9.96711e-05
X5.024.6	5.38167e-05	1.6344e-05	9.96711e-05
X5.032.00	5.37502e-05	2.38676e-05	9.96711e-05
Lab.Chloride	5.35572e-05	4.32047e-05	9.96711e-05
Hemostaseology_no.clinical.bleeding.tendency	5.28499e-05	7.17903e-06	9.96711e-05
Lab.LDL.cholesterol	5.27042e-05	2.17276e-05	9.96711e-05
X1_present	5.21625e-05	9.05732e-05	0.000199342
Lab.sediment.mucus	5.19371e-05	1.72434e-05	0.000299013
X5.399.5	5.18739e-05	2.20219e-05	0.000199342
Timestamp_AshWednesday	5.15144e-05	7.59649e-06	0.000199342
Lab.Protein..total.SM	5.1334e-05	1.80166e-05	9.96711e-05
Lab.D.Dimer	5.02882e-05	8.40302e-06	0.000199342
Kidney_o.B.	4.98857e-05	3.53495e-05	9.96711e-05
Tooth status_Remaining teeth	4.91714e-05	3.86005e-06	9.96711e-05
lab.kellformula..gelcard_technique._present	4.87137e-05	1.33205e-06	9.96711e-05
Lab.Metamyelocytes	4.8493e-05	2.89062e-06	9.96711e-05
Laboratory.HbA1c..IFCC.	4.82204e-05	1.52151e-05	9.96711e-05
Lung diseases_Sleep apnea	4.80339e-05	3.50564e-05	9.96711e-05
Laboratory.D.Dimer_present	4.79049e-05	5.17535e-06	9.96711e-05
Laboratory.erythrocytes.SM	4.66744e-05	0.000243852	9.96711e-05
Lab.Alcohol..Serum._present	4.66088e-05	3.27057e-05	9.96711e-05
Lab.Kell..gel chart technique.	4.59343e-05	2.09535e-05	9.96711e-05
S.2	4.56653e-05	1.06253e-05	0.000199342
Thyroid_disease_hyperthyroidism	4.53915e-05	1.39233e-05	9.96711e-05
X5.455.72	4.53738e-05	1.31736e-05	9.96711e-05
Lab.ac.against.ds.DNA	4.48515e-05	3.33672e-06	0.000398684
Pulmonary_disease_Bronchial.Ca.li.	4.47155e-05	1.34128e-05	0.000199342
X5.896.1g	4.39665e-05	3.3191e-06	9.96711e-05
S01A	4.3617e-05	1.22583e-06	9.96711e-05
X5.388.9g	4.31374e-05	2.72124e-06	0.000199342
Laboratory.urea.N.U	4.27521e-05	2.85295e-06	0.000299013
Thyroid_disease_StateAfter.Thyroidectomy	4.25271e-05	1.0334e-05	9.96711e-05
X5.469.00	4.19456e-05	1.17341e-05	9.96711e-05
X5.230.3	3.99945e-05	6.71806e-05	9.96711e-05
X5.916.7f	3.89456e-05	2.28675e-06	9.96711e-05
Lab.BMT.date	3.83763e-05	4.91836e-05	0.000199342
C08D	3.81679e-05	8.49527e-07	9.96711e-05
Lab.Sediment.Bacteria	3.70989e-05	7.40357e-05	9.96711e-05
Lung_diseases_chronic.bronchitis	3.68299e-05	4.0823e-05	9.96711e-05
Lab.Ferritin_present	3.65488e-05	4.90971e-05	9.96711e-05
Lab.Creatinine.U	3.65096e-05	1.71389e-05	9.96711e-05
ConsilePreOP.PMS	3.60955e-05	2.90354e-06	9.96711e-05
Lab.Lactate..Plasma.	3.6017e-05	7.5733e-06	0.000199342
X5.831.0	3.56716e-05	0.000211622	9.96711e-05
X5.454.x	3.53697e-05	1.38738e-05	0.000199342
Heart_diseases_Z.n._valve_replacement_repair	3.51286e-05	1.23059e-06	9.96711e-05
X5.467.01	3.48622e-05	9.35157e-06	9.96711e-05
X5.388.97	3.42181e-05	5.84916e-06	9.96711e-05
X5.502.2	3.34832e-05	3.28688e-05	9.96711e-05
ECG_absent.clearance_by_surgeon	3.31084e-05	8.70792e-06	9.96711e-05
Lab.sediment._present	3.29173e-05	8.87631e-06	9.96711e-05
X5.426.21	3.24061e-05	6.48124e-06	9.96711e-05
Metabolism_Diabetes.diet.adjusted	3.21656e-05	4.05113e-06	0.000199342
C08G	3.21564e-05	2.82548e-07	9.96711e-05
X5.896.1f	3.20816e-05	5.6433e-06	9.96711e-05
B01A	3.19481e-05	3.73319e-06	9.96711e-05
Lab.ANA.Screen	3.16935e-05	4.2114e-06	0.000199342
Lab.Creatinine.SM_present	3.12764e-05	1.12684e-05	9.96711e-05
ConsilePreOP.STS	3.11092e-05	6.4956e-06	0.000199342
X5.382.9d	3.04167e-05	2.89575e-06	9.96711e-05
Lab.Bilirubin..direct	2.98137e-05	3.31077e-06	0.000199342
Liver_diseases_hepatitis.C	2.97564e-05	2.69279e-06	0.000199342
Liver_diseases_other	2.96116e-05	1.49986e-05	9.96711e-05
X5.433.0	2.9489e-05	5.33186e-06	9.96711e-05
X5.393.55	2.91171e-05	1.18499e-06	9.96711e-05
Skeletal_diseases_disc.herniation.lumbar.spine	2.86892e-05	2.70311e-05	9.96711e-05
Lab.Rh.Formula.Galileo._present	2.82657e-05	1.00202e-05	0.000199342
C03	2.81528e-05	1.10088e-05	9.96711e-05
Lab.Sediment.Erythrocytes	2.81032e-05	6.26778e-06	9.96711e-05
Lab.Sediment.Erythrocytes_present	2.72234e-05	2.07523e-05	9.96711e-05
Lab.Uric acid_present	2.69958e-05	1.69523e-06	9.96711e-05
Lab.Sediment.Trichomonads	2.67005e-05	2.1356e-06	9.96711e-05
D07X	2.62165e-05	1.29224e-06	9.96711e-05
Lab.Transferrin	2.61905e-05	3.84452e-05	9.96711e-05
Laboratory.Osmolality.U	2.57095e-05	1.18183e-05	9.96711e-05
Laboratory.Calcium.corrected_present	2.48127e-05	3.97381e-05	9.96711e-05
Lab.Alk.Phosphatase_present	2.42733e-05	5.80627e-06	0.000199342
Lab.Eosinophils.SM	2.4196e-05	2.23929e-06	9.96711e-05
Laboratory.Ciclosporin.A..LC.MS.	2.29711e-05	6.88017e-06	9.96711e-05
Skeletal disorders_Scoliosis	2.28469e-05	3.10013e-06	9.96711e-05
Lab.Polychromasia	2.19937e-05	5.34742e-06	9.96711e-05
Laboratory.Request.Antithrombin.III	2.15667e-05	1.62667e-06	9.96711e-05
X5.021.1	2.03898e-05	2.72041e-06	9.96711e-05
Lab.CMT.Date_present	2.00256e-05	2.53591e-05	9.96711e-05
Lab.Sediment.plate_epith.	1.91786e-05	7.81123e-06	9.96711e-05
Lab.Rh.factor.rapid.gal._present	1.90131e-05	1.16262e-06	9.96711e-05
Timestamp_DEAscension	1.89883e-05	1.63877e-06	0.000199342
Pre-anesthesia_none	1.86863e-05	3.26668e-06	9.96711e-05
X5.013.2	1.84676e-05	8.91441e-06	0.000199342
N05	1.80307e-05	5.05443e-06	9.96711e-05
Lab.Vancomycin.Minimum	1.78577e-05	9.3879e-07	9.96711e-05
Lab.vitamin.B12	1.75292e-05	3.15774e-06	0.000199342
Lab.protein.U..mg.g.Crea.	1.664e-05	1.71425e-06	9.96711e-05
Lab.Digitoxin	1.63319e-05	2.77369e-06	9.96711e-05
Lab.glucose.U	1.5997e-05	9.61461e-06	9.96711e-05
Lab.Ak.gg.Cardiolipin.IgG	1.4189e-05	8.71434e-07	9.96711e-05
Lab.basophils	1.40275e-05	5.43874e-06	9.96711e-05
Lab.neutrophils.SM	1.26332e-05	2.4577e-06	9.96711e-05
Metabolism_IDDM	1.25035e-05	1.27298e-06	9.96711e-05
PTT_present	1.22456e-05	1.83956e-06	9.96711e-05
Lab.Stix.Protein_present	1.21288e-05	2.68621e-06	9.96711e-05
P_anaesthesia_planned_analgosedation	1.20519e-05	4.15653e-07	9.96711e-05
Lab.Procalcitonin..PCT._present	1.1621e-05	3.27596e-06	9.96711e-05
Dental_status_wobbly_teeth	1.15711e-05	9.50125e-07	9.96711e-05
P_EKG_absent.todo.reappointment	1.1339e-05	8.21664e-07	9.96711e-05
Lab.CA.15.3..Roche.	1.07832e-05	1.45642e-05	9.96711e-05
Lab.Sediment.Hyaline.Cyl._present	1.07433e-05	3.89575e-06	9.96711e-05
Lab.Sediment.Leukocytes_present	1.0185e-05	8.15048e-07	9.96711e-05
Lab.Potassium.U	1.01819e-05	1.42565e-06	9.96711e-05
X5.83b.71	9.34957e-06	7.10516e-07	9.96711e-05
Liver_diseases_o.b.	9.22226e-06	9.00068e-07	9.96711e-05
Lab.Normoblasts	9.1049e-06	1.29929e-05	9.96711e-05
X5.380.71	8.69488e-06	2.64442e-06	9.96711e-05
D07A	8.66469e-06	1.17156e-06	9.96711e-05
Billi_present	8.54144e-06	2.25382e-06	9.96711e-05
X5.454.60	8.212e-06	1.03935e-06	9.96711e-05
Lab.fibrinogen_present	6.69268e-06	5.07819e-06	9.96711e-05
J01C	6.21609e-06	3.18267e-06	9.96711e-05
X5.98c.2	5.04982e-06	1.93108e-06	9.96711e-05
X5.835.b0	4.63557e-06	3.38231e-06	9.96711e-05
Lab.Request.Human.Albumin	4.53325e-06	2.2657e-06	9.96711e-05
X5.012.3	4.40659e-06	3.94356e-06	9.96711e-05

## Sheet: pre-pandemic + 1st wave
Feature	Gain	Cover	Frequency
Age	0.13419	0.0820975	0.0526316
Lab.Requirement.PRC	0.0974084	0.0489677	0.0290381
Lab.CRP..C.react..protein.	0.0639875	0.0279322	0.0205687
NumberConsilebeforeOP	0.054267	0.0243155	0.0175439
ASA	0.0481859	0.0210931	0.00967937
Reason for admission	0.0356759	0.0143651	0.00846945
Lab.Hemoglobin	0.0328454	0.0166188	0.0114943
BMI	0.0264036	0.0149337	0.015729
Specialty OU	0.0228827	0.0356101	0.030853
X5.022.00	0.0184799	0.0188149	0.015124
Lab.Gamma.GT	0.0181824	0.0144837	0.0163339
Location_PREMED	0.0177885	0.00794767	0.00181488
Lab.Albumin	0.0171071	0.00793186	0.00604961
Lab.Leukocytes	0.0162993	0.0181322	0.0248034
Lab.QUICK.value	0.0152763	0.00940662	0.0127042
Lab.Creatinine	0.0129734	0.00997371	0.0108893
Laboratory.platelets	0.0126511	0.0221169	0.0260133
Laboratory.LDH	0.0124008	0.0136987	0.0139141
Lab.Requirement.GFP	0.0103128	0.00462872	0.00362976
P_anaesthesia_planned_PDK	0.0101106	0.00832733	0.00725953
Lab.pO2.	0.00965639	0.00459505	0.0030248
ConsilePreOP.ANS	0.00890352	0.0116728	0.0108893
Lab.thyrotropin..TSH.	0.00836171	0.0201798	0.0223835
X5.916.a3	0.00828434	0.0119163	0.00846945
Lab.MCHC	0.00802617	0.0152642	0.0211736
X5.469.20	0.00786233	0.00520484	0.00362976
Lab.Sodium	0.00775457	0.0118469	0.0127042
Lab.Hematocrit	0.00747207	0.00742877	0.0108893
Number_OPS_code_5	0.00715965	0.0107976	0.0114943
X5.010.10	0.00658335	0.0108121	0.00786449
Lab.GFR..CKD.EPI.	0.00601098	0.00909156	0.0139141
hour	0.00542644	0.00940429	0.0127042
Admission	0.00515052	0.0131752	0.0133091
Lab.Calcium	0.00512536	0.0083837	0.00786449
month	0.00499268	0.0127325	0.015124
X5.010.00	0.0048575	0.00859701	0.00665457
X5.541.0	0.00471381	0.00787405	0.00604961
H02A	0.00444915	0.00432055	0.00362976
Lab.PSA..free..Roche.	0.00442027	0.00660283	0.00665457
Lab.automatic.blood.group..Galileo.	0.00404264	0.00518708	0.00786449
Lab.protein..total	0.00400506	0.00627667	0.00907441
Laboratory.Alk..Phosphatase	0.00391994	0.00162821	0.00665457
Laboratory.glucose.in.plasma.POCT.	0.00381414	0.00572014	0.00725953
Allergy_Latex	0.00375439	0.000875156	0.000604961
Allergy_Metamizol_Novalgin	0.00356512	0.00148118	0.000604961
Mallampati	0.00354664	0.00878549	0.00725953
Lab.MCH	0.00352768	0.00775326	0.00846945
C03B	0.00347489	0.0021803	0.00120992
Lab.Urea.N..BUN.	0.00339729	0.00389603	0.00665457
Lab.Lipase	0.00310024	0.00667932	0.00665457
ConsilePreOP.PCS	0.00309608	0.00746638	0.00665457
Lab.Creatine kinase	0.00292102	0.0074152	0.00846945
Lab.Ca....ionized..BG..	0.00278314	0.00325695	0.00362976
Lab.aPTT	0.00274984	0.00304958	0.00725953
X5.858.28	0.00272739	0.00592642	0.00544465
Lab.GFR..MDRD.	0.00266964	0.0039356	0.00604961
Lab.glucose..serum.	0.0026406	0.00845959	0.00786449
X5.013.1	0.00261774	0.00336795	0.0030248
Lab.PSA..total..Roche.	0.00246806	0.0070568	0.00665457
Lab.potassium	0.00246092	0.00189941	0.00604961
ConsilePreOP.ROS	0.00237053	0.00644835	0.00725953
Operating_hours	0.00223683	0.00183853	0.00120992
Lab.uric acid	0.00219392	0.00406564	0.00423472
X5.011.2	0.00217401	0.00660015	0.00544465
Lab.GOT..ASAT.	0.00208404	0.00603583	0.00604961
X5.850.ba	0.00189063	0.00481918	0.00362976
Lab.Stix.Protein	0.00186002	0.00460623	0.00483969
Number_OPS_code_1	0.00180547	0.00509543	0.00423472
A02B	0.00180487	0.00112548	0.000604961
Alcohol_Yes	0.00171736	0.000620156	0.00241984
Lab.Procalcitonin..PCT.	0.00171322	0.00558688	0.00544465
Lab.MCV	0.00170119	0.00295129	0.00604961
Lab.Bilirubin..total	0.00169307	0.00567261	0.00544465
X5.984	0.00168667	0.00306814	0.0030248
BG	0.00164105	0.0024157	0.00423472
Lab.CEA..Roche.	0.00159865	0.00402282	0.0030248
X5.550.1	0.00158816	0.00519468	0.00423472
PTT	0.00156691	0.00400427	0.00544465
R01B	0.00152984	0.00178612	0.00181488
Lab.Cholinesterase	0.00151654	0.00281609	0.00362976
NYHA	0.00149018	0.00355024	0.00362976
Lab.PSA..free.fraction	0.00144295	0.00409916	0.00362976
Lab.lactate	0.00141277	0.000568066	0.00120992
Lab.Rh.formula..Gel.card.technique.	0.00140586	0.00482165	0.00483969
Sodium	0.00140084	0.00371649	0.00362976
Hct	0.00135824	0.00101249	0.00241984
Thyroid_disease_stateAfter.Strumectomy	0.00135725	0.00235862	0.0030248
Lung_diseases_Asthma.bronchiale	0.00134878	0.00380193	0.0030248
Lab.Na..BG..	0.00133649	0.000383312	0.00120992
X5.407.2	0.00132886	0.00310171	0.0030248
X5.541.2	0.00131406	0.00296182	0.0030248
X5.83b.50	0.0012867	0.00501602	0.00423472
Lab.iron	0.00124615	0.00378615	0.0030248
Lab.free.T3..fT3.	0.00122398	0.00319055	0.00362976
Liver_diseases_other	0.00120399	0.00296804	0.00241984
X5.916.a0	0.00118433	0.00231549	0.0030248
year	0.00118256	0.00222554	0.00362976
Lab.glucose.	0.00116697	0.00026402	0.00241984
Lab.troponin.T	0.00112201	0.00282958	0.00362976
Lab.erythrocytes	0.00108316	0.000815727	0.0030248
Lab.p50.HbO2.half saturation.	0.00106316	0.00415472	0.00362976
X5.932.1	0.00104781	0.00422975	0.00362976
weekday	0.00102961	0.00018772	0.00362976
Creatinine	0.00100837	0.000128222	0.00241984
Lab.AB0.Rapid.Gal..	0.000995127	0.000813835	0.00241984
Neurology_other	0.000975317	0.000301235	0.00120992
ConsilePreOP.1MS	0.000968275	3.44253e-05	0.00120992
Lab.Stix.Specific..Weight	0.000955521	0.00222655	0.00423472
Laboratory.Automatic.blood.group..IH1000.	0.000930187	0.00303599	0.0030248
Tooth status_rehabilitated	0.0009231	0.00353357	0.0030248
X5.010.2	0.000914515	0.000202491	0.00120992
Drugs_No	0.000909957	0.00129328	0.00241984
Eye diseases_other	0.000905728	0.00280723	0.0030248
Lab.Fibrinogen	0.000901997	0.00342296	0.0030248
X5.340.0	0.00089021	0.00276308	0.00241984
Lab.Triglycerides	0.000870622	0.00146185	0.00181488
Number_OPS_code_3	0.000856693	0.00129927	0.00181488
ConsilePreOP.PD	0.000852412	0.00145923	0.00241984
X5.032.01	0.000846682	0.00353108	0.0030248
ConsilesPreOP.VI	0.000824643	0.00276932	0.0030248
Lab.pH.	0.000802367	0.00278141	0.00241984
B05X	0.000793462	0.000168093	0.000604961
ConsilesPreOP.RON	0.000784768	0.00242502	0.0030248
X5.010.04	0.000779263	0.00340738	0.0030248
Lab.free.T4..fT4.	0.000767925	0.00154212	0.00241984
Lab.Stix.ketone.bodies	0.00076561	0.000765482	0.00120992
X5.426.21	0.000738459	0.00232559	0.00241984
Treatment.days.preop	0.000735273	0.00081103	0.00241984
Mouth_opening_smaller_2cm	0.000703195	0.000393198	0.000604961
Lab.GPT..ALAT.	0.000700143	6.90027e-05	0.00241984
X5.83b.53	0.000690897	0.00187821	0.00181488
Lab.protein..total.L	0.00068102	0.00224117	0.00181488
Lab.CK.MB	0.000673203	0.00284673	0.00241984
X5.241.0	0.000662688	0.00289245	0.00241984
Allergy_other	0.000654963	4.03164e-05	0.00181488
Lab.Transferrin	0.000653889	0.00228152	0.00181488
Thyroid_disease_Struma	0.000636172	0.000166705	0.000604961
X5.388.9g	0.000609118	0.00104981	0.000604961
Dental_status_teeth_fixed	0.000604489	0.000762589	0.000604961
Admission_present	0.000604168	0.000716222	0.000604961
C10A	0.000598436	0.000161069	0.00120992
Thyroid_disease_other	0.000597301	0.000174234	0.000604961
P_Laboratory_present	0.000578303	0.000763142	0.00181488
heart_disease_path._heart_murmur	0.000571974	0.000245149	0.00120992
Lab.lutropin..LH.	0.000560539	0.00141406	0.00181488
Lab.creatinine.U	0.000519342	0.00271787	0.00241984
X5.831.0	0.000515519	0.00216801	0.00181488
X5.394.2	0.000505292	0.00207879	0.00181488
Lab.Glucose.L	0.000498606	0.000896836	0.000604961
N02A	0.000497936	0.000585413	0.000604961
Lab.Rh.factor.fast.Gal.	0.000477826	0.000702419	0.000604961
Metabolism_o.B.	0.000464982	0.00153465	0.00120992
X5.381.02	0.000457711	0.00206131	0.00181488
N01A	0.000451126	0.000872978	0.00120992
Nicotine_No	0.000450935	0.00180677	0.00181488
R01A	0.00044498	0.000106062	0.000604961
Lab.FCOHb.Carboxy.Hb.Frct...	0.000442121	0.00144858	0.00241984
ConsilePreOP.GES	0.000437678	0.00208135	0.00181488
R05X	0.00043669	0.00146675	0.00120992
Potassium	0.000428801	3.47496e-05	0.000604961
ConsilePreOP.FMD	0.000422728	0.00139708	0.00120992
Neurology_o.B.	0.000417914	6.69166e-05	0.000604961
Lab.AB0.bloodgroup..Galileo.	0.000414844	0.000407059	0.00120992
Lab.cortisol..basal	0.000406283	0.00148876	0.00120992
Lab.BE.ecf..	0.000403132	0.000742324	0.00120992
Lab.Stix.pH.value	0.000397616	2.08601e-05	0.00120992
C09A	0.000396308	0.000509383	0.000604961
Metabolism_Diabetes.mellitus.type.II	0.000392208	4.03513e-06	0.000604961
X5.572.1	0.000383145	0.00140114	0.00120992
X5.896.1a	0.000365144	0.00143427	0.00120992
Lab.GFR	0.000364087	0.000803339	0.000604961
Lab.Automatic.blood group	0.000358902	0.00079762	0.00120992
Lab.Neutrophils	0.00035434	0.00138011	0.00120992
Lab.automatic.control sample	0.000353142	0.00137548	0.00120992
X5.036.8	0.000340918	0.00138133	0.00120992
Laboratory.Prolactin..PRL.	0.00033829	0.000822726	0.000604961
Lab.BE.base excess..	0.000337685	0.000634032	0.00181488
P_X-ray_thorax_present	0.000335563	0.00140902	0.00120992
S.2_present	0.000328936	0.00078788	0.000604961
Kidney_compensated.renal.insufficiency	0.000327001	0.000823564	0.000604961
Neurology_apoplex.with.residuals	0.000325515	0.00137482	0.00120992
lung_disease_pulmonary_metastases	0.000321363	0.000799051	0.000604961
laboratory.lymphocytes.SM	0.00031803	0.00135905	0.00120992
ECG_other	0.000314774	0.000800312	0.000604961
Circulation_vascular_diseases_normotonia	0.000306996	0.00138647	0.00120992
Lab.Thrombin.time	0.000302464	5.52069e-05	0.000604961
Lab.X..Internal.Normal.Ratio	0.000300265	0.000706831	0.00181488
X5.524.2	0.000292639	4.21758e-05	0.000604961
Lab.FMetHb..Met.Hb.Frct...	0.000290899	0.00068907	0.00241984
Pre_anesthesia_other	0.000288637	0.000754335	0.000604961
S.2	0.000283876	0.00064629	0.000604961
Lab.Serum.tubes..01	0.000280503	0.00133862	0.00120992
X-ray.Thorax_o.B.	0.000275477	0.000791284	0.000604961
Lab.Request..Apheresis.TK	0.000274183	0.000743076	0.000604961
Lab.glucose..venous.	0.000273599	0.000779726	0.000604961
Lab.cHb.	0.000259866	1.25459e-05	0.000604961
X5.829.k	0.000258778	0.00133535	0.00120992
C08G	0.000258635	1.45093e-05	0.000604961
Drugs_Yes	0.000258344	7.03915e-05	0.000604961
X5.015.1	0.000246617	0.000311846	0.000604961
Circulatory_vascular_diseases_other	0.000240961	6.44727e-06	0.000604961
Lab.sediment.hyaline.cyl._present	0.000240415	3.96839e-05	0.000604961
N03A	0.000239387	0.000132593	0.000604961
Cardiac_diseases_able.to.surgery.with.significantly.increased.risk.	0.000237833	0.000634854	0.000604961
ConsilePreOP.URS	0.000237195	4.12487e-05	0.000604961
X5.386.a5	0.000235888	0.000702311	0.000604961
Lab.protein..total.U	0.000232496	0.000750247	0.000604961
Lab.stix.leukocytes	0.000229884	0.000433282	0.000604961
Drugs_other	0.000226412	6.7042e-06	0.000604961
Pulmonary_COPD	0.000225661	0.000721625	0.000604961
P_EKG_absent.todo.OP	0.000221916	4.69297e-05	0.000604961
Lab.RDW.CV	0.000221707	0.000663488	0.000604961
Lab.sO2..Hb.O2.saturation..	0.000214203	0.00074934	0.000604961
X5.511.41	0.000213037	5.0682e-05	0.000604961
Lab.Lymphocytes	0.000212213	3.32733e-05	0.00120992
Lab.AKS.Enyzm..Gel.	0.000206696	0.000260015	0.000604961
X-ray.thorax_heart.enlarged	0.000202133	0.000154568	0.000604961
Dental_status_OK_partial_denture	0.000201575	0.000700587	0.000604961
X5.988	0.000197359	2.38068e-05	0.000604961
X5.850.b8	0.000196818	0.000716571	0.000604961
Metabolism_hyperlipidemia..cholesterolemia	0.000190462	0.000730066	0.000604961
Lab.FHHb..Deoxy.Hb.Frct...	0.000190155	1.00515e-05	0.000604961
Kidney_other	0.000186951	0.000725417	0.000604961
G	0.000185739	0.000707843	0.000604961
B01A	0.000184663	0.000685853	0.000604961
Lab.Interleukin.6	0.000179252	0.000662	0.000604961
G03C	0.000179147	1.94249e-05	0.000604961
Alcohol_occasional	0.000174219	0.000735337	0.000604961
Lab.rhesus factor..tubes.	0.00017251	0.000679333	0.000604961
X5.471.0	0.000172277	2.2727e-05	0.000604961
Lab.pCO2.	0.000171624	0.000615305	0.000604961
Lab.SCC..Brahms._present.	0.000170573	0.000739419	0.000604961
Lab.Kell formula..gel card technique.	0.000167814	4.81843e-05	0.000604961
X5.032.00	0.00016779	2.91694e-05	0.000604961
H01C	0.000165316	0.000689024	0.000604961
Lab.serum_sample.._present	0.000161165	1.67745e-05	0.000604961
Lab.rhesusfactor..Galileo.	0.000161124	0.000671652	0.000604961
Hemostaseology_no.clinical.bleeding.tendency.	0.000159751	6.58989e-06	0.000604961
Laboratory.BO2..Hb.O2.capacity.	0.000156483	1.16848e-05	0.000604961
X5.83b.52	0.000156159	0.000719781	0.000604961
ConsilePreOP.IDE	0.000156095	0.000673975	0.000604961
Lab.Alpha.amylase	0.000155765	0.000705647	0.000604961
ConsilePreOP.CHS	0.00015273	0.00070744	0.000604961
Lab.SCC..Brahms.	0.000151419	0.000708385	0.000604961
Lab.GFR..CKD.EPI._present	0.000151197	3.30872e-05	0.000604961
Lab.Rh.Formula..Galileo.	0.000150539	8.28286e-06	0.000604961
Lab.Sediment.Bacteria	0.000149215	0.000655626	0.000604961
X5.543.20	0.000147378	0.000688714	0.000604961
X5.021.1	0.000146339	0.000688053	0.000604961
X5.839.60	0.000143842	0.000715089	0.000604961
Holiday	0.000142916	0.000656827	0.000604961
Lab.Cell.Count.L	0.000142333	0.000670567	0.000604961
Lab.HbA1c..IFCC.	0.000140968	0.000594433	0.000604961
ConsilePreOP.2MS	0.000139952	0.000668006	0.000604961
Lab.Magnesium	0.000138295	0.000653072	0.000604961
Lab.Urea.N.U	0.00013576	1.06553e-05	0.000604961
P_EKG_not.required	0.000132946	0.00064858	0.000604961
Lab.Sediment.Leukocytes	0.000129717	0.000612073	0.000604961
ConsilePreOP.ORS	0.00012875	0.000671022	0.000604961
Lab.Sediment.Mucus_present	0.000128506	0.00066583	0.000604961
Lab.Sediment.Erythrocytes	0.000128137	5.97894e-05	0.000604961
Lab.Thr.Aggr..Arachidonic acid	0.00012702	0.000647536	0.000604961
Lab.LDL.HDL.quotient	0.000126259	0.000648117	0.000604961
X5.575.00	0.000119855	0.000678463	0.000604961
Number_OPS_code_8	0.000119754	5.04715e-06	0.000604961
Dental status_Full denture	0.000110888	0.000662347	0.000604961
ConsilePreOP.NO	9.09334e-05	8.98665e-06	0.000604961
Laboratory.GFR..MDRD._present	8.76234e-05	1.8603e-05	0.000604961
Lab.GOT..ASAT._present	6.99285e-05	5.48985e-06	0.000604961
ConsilePreOP.NCS	6.57321e-05	3.82365e-06	0.000604961
Lab.HCO3.std.	6.131e-05	5.97219e-06	0.000604961
Lab.anion_gap.	5.33384e-05	1.60034e-05	0.000604961
Lab.Creatine kinase_present	4.83648e-05	1.14574e-05	0.000604961
X3_present	2.04621e-05	4.60642e-06	0.000604961
Skeletal diseases_other	1.13057e-05	3.5694e-06	0.000604961

## Sheet: whole period
Feature	Gain	Cover	Frequency
Age	0.0615708	0.0538426	0.0351316
ASA	0.0354182	0.0211873	0.00539251
NumberConsilebeforeOP	0.0329174	0.0410007	0.0265265
Lab.requirement.PRC	0.0302475	0.0440645	0.0145712
Lab.CRP..C.react..protein.	0.0268115	0.0205867	0.0198261
Lab.leukocytes	0.0214072	0.0075953	0.0238418
Lab.Albumin	0.020192	0.0372432	0.00876569
Lab.QUICK.value	0.0188244	0.00618882	0.0187246
Laboratory.platelets	0.017617	0.00726286	0.0209964
hour	0.0171569	0.00338825	0.0230386
Laboratory.Hemoglobin	0.0155532	0.0123659	0.013791
Laboratory.GFR..CKD.EPI.	0.0153943	0.00384681	0.0185181
Lab.hematocrit	0.0151164	0.0106236	0.0160169
BMI	0.0146957	0.00440106	0.0150072
Laboratory.thyrotropin..TSH.	0.0128155	0.00406645	0.0171872
Specialty.OU	0.0125759	0.00383765	0.0142041
Reason for admission	0.0123957	0.00733756	0.00692994
Admission	0.0116626	0.0028901	0.0140435
Lab.Gamma.GT	0.0115202	0.00384126	0.0144565
Number_OPS_code_5	0.0112084	0.00313246	0.0148925
Lab.erythrocytes	0.0109393	0.00672518	0.0105555
Lab.aPTT	0.0107513	0.00297227	0.0128502
Lab.GOT..ASAT.	0.0107434	0.00167693	0.0132174
Lab.requirement.GFP	0.0102656	0.0122983	0.00807728
lab.MCHC	0.0100862	0.00288275	0.0131944
month	0.0100719	0.00132788	0.0162923
Lab.potassium	0.00991948	0.00310785	0.0123683
Lab.urea.N..BUN.	0.0096532	0.00290536	0.011634
Lab.sodium	0.00908965	0.00476626	0.0110145
Lab.creatinine	0.00881976	0.00157421	0.00977535
weekday	0.00881344	0.00114925	0.0135386
Lab.GPT..ALAT.	0.00831792	0.00194506	0.0110833
year	0.0082602	0.000872146	0.0123683
X5.022.00	0.00809224	0.0316793	0.0039698
Lab.MCV	0.00792149	0.00291818	0.0106932
ConsileVorOP.ROS	0.00737306	0.00112661	0.0113816
Lab.Alk..Phosphatase	0.00736937	0.00292891	0.00970651
Laboratory.Automatic.blood.group..Galileo.	0.00733311	0.00139939	0.0102343
Lab.Cholinesterase	0.0070318	0.00666242	0.0072512
Laboratory.Calcium	0.00700223	0.00837589	0.00676932
Laboratory.glucose.in.plasma.POCT.	0.00630587	0.00116053	0.00720531
X5.916.a3	0.0062029	0.0328498	0.00302898
Laboratory.troponin.T	0.0061602	0.0166716	0.00440579
Laboratory.creatine.kinase	0.00578707	0.011143	0.00757245
Laboratory.bilirubin..total	0.0057513	0.00199485	0.0079396
ConsilesPreOP.RON	0.00543307	0.00210652	0.00660869
ConsilesPreOP.ANS	0.00514165	0.000980291	0.0068611
Treatment days.prehospital	0.00512797	0.0024219	0.00346497
X5.010.10	0.00502606	0.0196981	0.00339613
Lab.X..Internal.normal.ratio	0.00484284	0.0012298	0.00463526
Lab.MCH	0.00471019	0.000879272	0.00614975
Lab.CEA..Roche.	0.00464407	0.0056807	0.00426811
Lab.protein..total	0.00451512	0.00387405	0.00546135
Laboratory.Procalcitonin..PCT.	0.00445296	0.00992705	0.00410748
Lab.cHb.	0.00445251	0.0103084	0.00199637
ConsileVorOP.1MS	0.00440311	0.00140686	0.00665458
Lab.LDH	0.00434647	0.00291991	0.00516304
Lab.RDW.CV	0.00424625	0.00334851	0.00518598
Lab.Request..Apheresis.TK	0.00416024	0.00362379	0.0039698
X5.541.0	0.00414574	0.00937542	0.00229468
H02A	0.00401348	0.00109136	0.000826086
ORT_PREMED_present	0.00362419	0.00112028	0.000275362
G	0.00360863	0.000496539	0.00525482
Operating_hours	0.0035064	0.00185938	0.00227174
Lab.lipase	0.00333476	0.00295401	0.00403864
X5.010.00	0.00327315	0.0016971	0.0032814
Number_OPS_code_8	0.00310627	0.00260058	0.0047041
Lab.GFR..MDRD.	0.00305554	0.00095958	0.00346497
Lab.pH.	0.00301333	0.00257708	0.00307488
Lab.Lactate	0.00297672	0.001349	0.00266183
Lab.glucose..serum.	0.00272086	0.00499154	0.00378623
X5.469.20	0.00269534	0.00177252	0.00261594
Lab.Stix.specific.weight	0.00269353	0.00125422	0.00339613
Lab.glucose.	0.0026293	0.00215727	0.00302898
Mallampati	0.0025518	0.000452992	0.00312077
Sodium	0.0024423	0.00109275	0.00270773
Lab.Anion gap.	0.0024279	0.00476959	0.00300604
Number_OPS_code_3	0.00242579	0.00158544	0.00286835
P_anaesthesia_planned_PDK	0.00235383	0.00294085	0.00160628
X5.340.0	0.00235367	0.0129121	0.00192753
Potassium	0.00232482	0.000714371	0.00284541
X5.010.2	0.00232136	0.00939708	0.00199637
ConsilePreOP.URS	0.00231776	0.00229919	0.00282246
Lab.Ca....ionized..BG..	0.00230012	0.00257959	0.00243236
Lab.BE.Base.excess..	0.00229117	0.00331768	0.00247826
C07A	0.00225425	0.000867079	0.00105555
Lab.Request.PPSB	0.0021966	0.00925947	0.00149154
ConsilesPreOP.2MS	0.0021888	0.00182206	0.00243236
Lab.Uric acid	0.00205254	0.00329797	0.00245531
BZ	0.00203198	0.00213681	0.00268478
Lab.Stix.Blood	0.00198194	0.000357037	0.00238647
Lab.Na..BG..	0.00197899	0.00300568	0.00178985
ConsileVorOP.NO	0.00197831	0.000210603	0.00307488
Lab.BO2..Hb.O2.capacity.	0.00197689	0.00788324	0.00185869
Lab.Fibrinogen	0.00196369	0.00196075	0.00245531
X5.541.2	0.00194389	0.0019777	0.00183575
Lab.pCO2.	0.00193956	0.000513263	0.00243236
Laboratory.automatic.blood.group..IH1000.	0.00190386	0.00391536	0.00213406
ConsileVorOP.DIA	0.00185475	0.00142401	0.00206521
Laboratory.p50.HbO2.half saturation.	0.00184166	0.0112938	0.00158333
Lab.Rh.formula..Gel chart technique.	0.00182384	0.000175581	0.0028913
X5.916.a0	0.00180171	0.00110533	0.00204227
Lab.Stix.Leukocytes.	0.0017894	0.000371442	0.00240942
ORT_PREMED	0.00177373	0.00158247	0.000229468
ConsileVorOP.VI	0.001752	0.000513025	0.0025012
Lab.Stix.Protein	0.00173565	0.000610826	0.00231763
X5.984	0.00172148	0.000726944	0.00199637
Lab.Hct.	0.00171356	0.00337244	0.00165217
Lab.AB0.Rapid.Gal..	0.001675	0.000262211	0.00240942
X5.013.1	0.00167457	0.0081241	0.00139976
Lab.Factor.VIII.C	0.00163964	0.00615519	0.00158333
OP_AGE_present	0.00162485	0.000212161	0.00257005
X5.399.7	0.00160867	0.00169354	0.00130797
Lab.CA.19.9..Roche.	0.00160171	0.00819897	0.00160628
PTT	0.00159231	0.000344778	0.00192753
Lab.GFR	0.00155281	0.00112061	0.00234058
Allergy_other	0.00151109	0.000922063	0.000573671
Lab.Lymphocytes	0.00151108	0.00138756	0.00158333
X5.015.1	0.00145396	0.00465631	0.00130797
Lab.pO2.	0.00144508	0.00164243	0.00158333
Lab.HCO3.act.	0.00140137	0.00139378	0.00151449
S.2_present	0.0013994	0.000157135	0.0022029
Lab.Stix.pH.value	0.00136844	0.000221404	0.00188164
Lab.FCOHb..Carboxy.Hb.Frct...	0.00134109	0.000227297	0.00174396
Lab.Cl..BG..	0.00130651	0.000777004	0.00172101
X5.031.02	0.00128582	0.000594166	0.00123913
X5.896.1e	0.00128551	0.00199481	0.00130797
Lab.HCO3.std.	0.00123552	0.00112932	0.00151449
FB_PMP_OPPRIORITY	0.00122213	0.000142915	0.00126208
Lab.PSA..free..Roche.	0.00122087	0.00204327	0.00167512
Lab.FHHb..Deoxy.Hb.Frct...	0.00120759	0.00106073	0.00169807
X5.511.41	0.00119473	0.00167155	0.00137681
P_anaesthesia_planned_general_anaesthesia	0.0011756	0.000354821	0.00094082
Laboratory.sO2..Hb.O2.saturation..	0.00117317	0.00216248	0.00151449
height_present	0.0011667	0.000574531	0.000321256
P_anaesthesia_planned_general_epidural_anaesthesia	0.00116016	0.000362679	0.00094082
Lab.SCC..Brahms.	0.00115763	0.0100217	0.00087198
consileVorOP.GES	0.00115614	0.000444517	0.0018128
Lab.free.T4..fT4.	0.00112306	0.000459896	0.00135386
Lab.free.T3..fT3.	0.00109556	0.000671856	0.0014686
ConsilePreOP.NLS	0.00104969	0.000450406	0.00162923
Lab.Rh.formula..Galileo.	0.0010464	0.000319433	0.00153744
L01X	0.00104492	0.000322509	0.000344202
Laboratory.PT..Percent..Quick	0.00101084	0.0117841	0.000688405
Lab.Neutrophils	0.00100264	0.000580168	0.00121618
Lab.Requirement.GFP_present	0.000992473	0.000233044	0.000688405
X5.311.0	0.000989565	0.0010539	0.0010785
Lab.PSA..total..Roche.	0.000980625	0.00254062	0.00169807
X5.381.70	0.000976151	0.000561583	0.000803139
Lab.Rh.formula..tubes.	0.000971655	0.000957556	0.00119324
Lab.request.EK_present	0.000966721	0.000295154	0.000826086
Creatinine	0.000964164	0.000147394	0.00121618
X5.311.1	0.000962685	0.0108264	0.000344202
ConsileVorOP.NCS	0.000960169	0.000647162	0.00158333
Lab.Stix.Urobilinogen	0.0009529	0.000874698	0.00117029
Lab.Monocytes	0.000948132	0.00245959	0.0010785
X5.403.02	0.000947895	0.00067494	0.00100966
Laboratory.AB0.Blood group..Gel chart technique.	0.000943542	0.000107271	0.00149154
X5.850.b7	0.000937894	0.00265332	0.000711352
Lab.AB0.Blood group..Galileo.	0.000926271	0.000167399	0.00121618
Lab.FO2Hb..Oxy.Hb.Frct...	0.000923707	0.000634332	0.00123913
Lab.BE.ecf..	0.000889994	0.000774023	0.00126208
Pulse	0.000878434	0.000334536	0.00128502
P_EKG_absent.todo.OP	0.000855873	0.00013068	0.00100966
Lab.K..BG..	0.000843532	0.000114942	0.00112439
X5.021.0	0.000818415	0.000543907	0.000780192
A07D	0.000818336	0.00158839	0.000390096
Laboratory.of.WILLEBRAND.F..Antig.	0.000808302	0.00300701	0.00100966
ConsileVorOP.CHS	0.00080452	0.00031759	0.00112439
Laboratory.FMetHb..Met.Hb.Frct...	0.00079322	0.000334715	0.000894926
Lab.Lactate..Plasma.	0.000782831	0.0022537	0.000665458
X8_present	0.000768495	0.000218194	0.00121618
Lab.Eosinophils	0.000767272	0.000187579	0.000917873
Allergy_Penicillin	0.000762395	0.00124339	0.00050483
Lab.Point.of.Care_present	0.000748307	0.000129912	0.000894926
X-ray_thorax_other	0.000739362	0.000360257	0.000780192
Circulation_vascular_diseases_other	0.000737848	0.00119425	0.000986714
Lab.Request..Apheresis.TK_present	0.000737041	0.000783505	0.000481883
Lab.Stix.Ketone bodies	0.000716045	0.000165831	0.000986714
Kidney_other	0.000708152	0.000489724	0.000803139
Lab.Sediment.Leukocytes	0.000705403	0.000164201	0.000757245
Number_OPS_code_1	0.00070189	0.000213242	0.000986714
Lab.Stix.Bilirubin	0.000699465	0.000234225	0.00087198
ConsileVorOP.3MS	0.00069425	0.00119857	0.000894926
Lab.GFR..MDRD._present	0.000690017	0.000222935	0.000573671
Lab.Automatic.bloodgroup	0.000688559	0.000564432	0.000894926
X5.98c.0	0.000684996	0.000592085	0.000734299
ConsileVorOP.NM1	0.000675029	0.000335264	0.00094082
Hkt	0.000646899	0.00149463	0.000917873
Lab.Thr.Aggr..TRAP	0.000629229	0.00286319	0.00050483
Lab.Phosphate..anorg.	0.000621403	0.000413245	0.00087198
Lab.Sediment.Urate	0.000620451	0.00040906	0.000550724
Lab.Troponin.T_present	0.000613227	0.000222987	0.000550724
Lab.PSA..free.fraction	0.000604613	0.000568173	0.00094082
Dental_status_teeth_fixed	0.000603945	0.000206967	0.000573671
Allergy_none_known	0.00060117	0.000247398	0.000229468
Lab.Rh.formula..solid phase technique..2	0.000596458	0.000253403	0.000803139
C03D	0.000594122	0.00028063	0.000642511
Laboratory.SPECIAL_MATERIAL..	0.000591566	0.00119376	0.000688405
NYHA	0.000591318	0.000126946	0.000688405
P_EKG_present	0.0005848	5.96872e-05	0.000849033
N01A	0.000564764	0.000223063	0.000252415
C03B	0.000559344	0.000160352	0.000344202
Heart.disease_OP_able.with.significantly.increased.risk	0.000557121	0.0015469	0.000757245
Laboratory.of.WILLEBRAND.F..Active.	0.000557007	0.00407758	0.000688405
Lab.Thr.Aggr..ADP	0.00055387	0.00187743	0.00050483
Lab.interleukin.6	0.000553691	0.00106241	0.000550724
Laboratory.cell.count.SM	0.00055099	0.000510409	0.00043599
Laboratory.HbA1c..IFCC.	0.000547616	0.00267286	0.000780192
Lab.Stix.Glucose	0.000546626	0.000102409	0.000780192
Mouth_opening_restricted_large_2cm	0.000545089	0.000101488	0.000688405
Gastric_diseases_other	0.000538978	0.000631436	0.000688405
consilesPreOP.PD	0.000533895	0.000104751	0.000458937
OP_LABEL_present	0.000529767	5.11861e-05	0.000849033
Lab.HbA1c..DCCT.	0.000516232	0.00295691	0.000734299
A01A	0.000509524	0.000218516	0.000206521
Lab.normoblasts	0.000507569	0.00223632	0.000390096
X-ray.thorax_absent.release.by.surgeon	0.000506833	0.000224644	0.000458937
X-ray.thorax_o.B.	0.000503802	0.000300344	0.000596618
Lab.glucose.L	0.000503295	0.00393162	0.000619564
weekend	0.000502494	0.000146964	0.00094082
Mouth_opening_normal	0.000499929	6.4299e-05	0.000573671
ConsileVorOP.IDE	0.000498854	0.00122593	0.000711352
Lab.Rh.factor.fastb.gal.	0.000494998	0.000122127	0.000826086
Lab.AKS.Coombs..Gel._present	0.000492288	2.08833e-05	0.000780192
Lab.AB0.blood.group..X-ray.	0.000491331	0.000172623	0.000665458
X5.380.70	0.000490348	0.00153002	0.000390096
X5.98e	0.000488389	0.000198313	0.000481883
X5.469.00	0.000485959	0.00174107	0.000458937
X5.851.c9	0.000485375	0.00254798	0.000367149
ConsilesPreOP.	0.000482613	1.66403e-05	0.00087198
ConsilesPreOP.OFF	0.000474698	0.000191985	0.000619564
Tooth status_OK_Full denture	0.00047455	0.000180655	0.000390096
C03C	0.000463915	0.000118453	0.000458937
Alcohol_occasional	0.000463579	5.84634e-05	0.00050483
P_EKG_not.required	0.000460355	8.46669e-05	0.000665458
P_X-ray_thorax_not.required	0.000451264	6.98972e-05	0.000711352
Admission_present	0.00045067	0.000400692	0.000344202
Pulmonary_other	0.000447586	0.000111521	0.000596618
Lab.sodium.U	0.000446678	0.00375336	0.000321256
Dental_status_other	0.000444854	0.000546335	0.000344202
Mallampati_present	0.00044433	4.37099e-05	0.000390096
Dental status_UK_Full denture	0.000437024	0.000113445	0.000321256
Lab.Lymphocytes.abs.	0.000433712	0.00237878	0.000527777
Lab.PT.INR	0.000432839	0.00575783	0.000321256
Allergy_iodine	0.000430932	0.000618309	0.000114734
ConsilePreOP.PS1	0.000426851	0.00050035	0.00050483
Lab.Request.Fibrinogen	0.000425443	0.00222187	0.000390096
Lab.AKS..Galileo.	0.000425296	5.31027e-05	0.000527777
ConsilePreOP.FMD	0.000423135	0.000254819	0.000550724
X5.380.80	0.00042286	0.00187579	0.00043599
X3_present	0.000411926	8.3301e-05	0.000573671
Lab.Point.of.Care	0.000411897	0.000117227	0.000458937
X5.021.1	0.000410429	0.000389425	0.000344202
Lab.AB0.Rapid.IH1000.	0.000409522	0.000242921	0.000573671
A02B	0.000406825	0.000162467	0.000458937
P_Lab_present	0.000405437	2.93107e-05	0.000550724
Lab.Kell..Solid phase technology..2	0.000402105	0.000682579	0.000367149
X5.312.0	0.000401811	0.000420527	0.000367149
A16A	0.00040046	8.7667e-05	0.000413043
Lab.Sediment.Erythrocytes	0.000399612	0.000220501	0.000481883
Alcohol_No	0.000399156	0.000114548	0.000550724
Lab.Alpha.Amylase	0.000396427	0.000271848	0.000390096
S.2	0.000390308	5.28697e-05	0.000619564
Lab.Urea.N..BUN._present	0.000389898	1.72785e-05	0.000458937
Lab.Calcium..corrected	0.000389	0.000327082	0.000367149
X5.83b.53	0.000386082	0.0002585	0.000481883
X5.916.a1	0.000380011	0.00020691	0.000481883
ConsileVorOP.HNS	0.000379592	0.000105944	0.000527777
Liver_diseases_other	0.000377694	6.07209e-05	0.000390096
Lab.Iron	0.00037623	0.000753036	0.000481883
Lab.AKS..solid phase technique._present	0.000373509	1.91559e-05	0.000665458
Lab.Kell..gel chart technique.	0.000372839	3.22551e-05	0.000527777
Stomach diseases_reflux disease	0.000371564	5.39192e-05	0.000413043
X1_present	0.000369596	0.000101469	0.000413043
L03A	0.000357425	5.40206e-05	0.000458937
ConsileVorOP.PCS	0.000355305	0.000630181	0.00043599
Nicotine_yes	0.000353218	3.17454e-05	0.00043599
Heart disease_path._heart murmur	0.000350751	7.45931e-05	0.000367149
X5.896.1a	0.000349782	0.00192681	0.000481883
C03	0.000349506	0.000213488	0.00043599
Lab.AKS..Solid phase.	0.000343639	9.00914e-05	0.00043599
Lab.CEA..Roche._present	0.000343162	0.000665008	0.000367149
X5.459.0	0.000339313	0.00304947	0.000298309
Lab.Lactate.L	0.000334874	0.0029862	0.000413043
Neurology_other	0.000332703	1.2725e-05	0.000298309
D07X	0.000332662	0.000223575	0.000275362
Lab.Protein..total.L	0.000331434	0.00474983	0.000550724
P_Lab_missing.todo.OP	0.00033052	9.62447e-05	0.00050483
ConsileVorOP.UCS	0.000329891	0.000119966	0.000413043
Lab.sediment.bacteria	0.000329795	0.000100355	0.000481883
X5.431.0	0.000329283	0.00418016	0.000298309
X5.454.20	0.000329027	0.000942521	0.000298309
M05B	0.000328817	8.56225e-05	0.000390096
Lab.Haptoglobin	0.000327007	0.000863814	0.000298309
BMI_present	0.000326018	4.49946e-05	0.000275362
X5.501.00	0.000325408	0.00111962	0.000321256
Lab.Request.PPSB_present	0.000323452	0.00200478	0.000275362
A08A	0.000323011	9.58283e-05	0.000252415
Lab.Calcium_present	0.000321472	3.45091e-05	0.000458937
R01B	0.000320052	0.000246461	0.000183575
Alcohol_Yes	0.000316939	3.83071e-05	0.000321256
Lab.Eosinophils.abs.	0.000314205	0.000895737	0.000344202
Laboratory.AB0.Blood.group.gel.card.technique._present	0.000312018	1.27059e-05	0.000458937
Lab.Factor.XIII	0.00031201	6.88344e-05	0.000390096
Circulatory_vascular_diseases_pAVK	0.000311068	6.25398e-05	0.000321256
L01D	0.000309307	5.75604e-05	4.58937e-05
X5.035.6	0.000308016	0.000390284	0.000321256
ECG_other	0.000307159	3.31658e-05	0.000390096
Lab.AB0.Fast.Gal.._present	0.000306269	1.21826e-05	0.000527777
Laboratory.glucose.in.plasma.POCT._present	0.00030507	4.55229e-05	0.000390096
Lab.magnesium	0.000300758	0.000759177	0.000573671
Laboratory.rhesus.factor..Galileo.	0.00030059	0.000257835	0.000573671
Laboratory.neutrophils.abs.	0.000298352	0.000781862	0.000321256
Laboratory.automatic.blood.group..Galileo._present	0.000298237	1.44373e-05	0.000481883
Laboratory.SCC..Brahms._present	0.000297183	0.00107129	0.000206521
X5.382.9d	0.000293965	0.000186056	0.000206521
Laboratory.Transferrin	0.000291716	0.00296757	0.000229468
Lab.Segmental nuclei	0.000290928	0.000111642	0.000298309
X5.541.1	0.000290639	0.000623672	0.000298309
Lab.AKS.Coombs..Gel.	0.000288289	1.5456e-05	0.000458937
Lab.Basophils	0.000285564	2.80264e-05	0.000275362
X5.820.41	0.000285291	0.00015906	0.000390096
Laboratory.Urea.N.U	0.000283942	0.000952995	0.000275362
Laboratory.AKS..Galileo._present	0.000282908	2.49005e-05	0.000344202
Thyroid_disease_other	0.000279391	4.81307e-05	0.000367149
Laboratory.Tacrolimus..LC.MS.	0.00027295	0.0024698	0.000344202
X5.451.1	0.000269798	0.00148893	0.000275362
Pre-anesthesia_o.B.	0.000269319	8.70046e-05	0.000298309
Lab.Albumin_present	0.000267736	3.36383e-05	0.000275362
C01A	0.000264437	6.40947e-05	4.58937e-05
ECG_AA_in_atrial_fibrillation__tachyarrhythmia_absoluta.	0.000262825	0.000321368	0.000252415
X5.426.21	0.000262635	0.000594208	0.000275362
Thyroid_disease_hypothyroidism	0.000262409	2.99053e-05	0.000252415
Laboratory.Blasts	0.000260971	0.00382545	0.000114734
Lab.Sediment.Urate_present	0.000260564	3.7242e-05	0.000298309
CASE_Type_present	0.000260116	6.86782e-06	0.000321256
Lab.Ferritin	0.000259188	0.000158877	0.000321256
Lab.Cholesterol	0.000259054	0.000719321	0.000321256
X5.455.41	0.000257342	0.000238147	0.000206521
Lab.Thrombin time	0.00025412	0.000412228	0.00043599
Lab.samples.type	0.000252973	5.1165e-05	0.000367149
N02A	0.000250017	4.241e-05	0.000252415
Circulatory_vascular_diseases_hypertension_treated	0.000247484	4.06391e-05	0.000390096
Lab.bleeding.time..in.vivo.	0.000245854	8.73814e-05	0.000252415
Laboratory.Request.Antithrombin.III	0.000245203	8.62645e-06	0.000344202
Lab.Lymphocytes.SM	0.000242327	8.08238e-05	0.000229468
Laboratory.Serum_sample_present	0.000242257	3.02255e-05	0.000344202
Laboratory.Thyrotropin..TSH._present	0.000240497	9.85528e-06	0.000344202
Lab.Glucose..venous.	0.000240071	0.000958848	0.000367149
Lab.Request.Human.Albumin	0.000239659	8.36355e-05	0.000252415
Met	0.000239435	2.72959e-05	0.00043599
X5.550.1	0.000239235	0.000101576	0.000344202
ConsileVorOP.PMS	0.000238514	0.000133482	0.000183575
P_X-ray_thorax_present	0.00023736	2.04172e-05	0.000390096
ECG_Sinus rhythm	0.000235777	2.54261e-05	0.000367149
Timestamp_AllSouls	0.000235683	0.000370405	0.000252415
S01B	0.000233621	6.68416e-05	0.000183575
Thyroid_disease_hyperthyroidism	0.000233069	2.19259e-05	0.000229468
Heart_disease_Z.n_Bypass_PTCA	0.000233055	0.000404331	0.000390096
X5.032.02	0.000231198	0.000125798	0.000275362
Lab.X25.OH.Vitamin.D3	0.000230026	0.00398522	0.00043599
X-ray.Thorax_heart.enlarged	0.000227916	0.00014211	0.000206521
Lab.Gamma.GT_present	0.000227848	1.33257e-05	0.000367149
Lab.Thr.Aggr..Arachidonic acid	0.000227395	0.00184563	0.000252415
Skeletal_diseases_other	0.000225143	2.67582e-05	0.000321256
Lab.Normoblasts_present	0.000222808	0.000108832	0.000114734
Lab.Cholinesterase_present	0.000221262	7.61105e-06	0.000206521
Laboratory.LDL.Cholesterol	0.000221166	0.000556384	0.000252415
Laboratory.Bilirubin..total_present	0.000219009	1.83752e-05	0.000275362
Laboratory.Serum_tubes..01	0.000215959	2.51119e-05	0.000390096
X5.388.33	0.00021504	0.00390461	0.000252415
Drugs_No	0.000213995	6.93128e-05	0.000298309
Lab.Cell count.L	0.000212847	0.00174826	0.000229468
X5.550.6	0.00021079	0.000233406	0.000275362
X5.896.1c	0.000209753	0.000453859	0.000183575
weight_present	0.000209267	5.87107e-05	6.88405e-05
Metabolism_Diabetes.mellitus.Type.II	0.00020541	1.95613e-05	0.000206521
X5.572.0	0.000205287	0.00106039	0.000229468
Dental status_Remaining teeth	0.000204656	7.1525e-05	0.000183575
J02A	0.000202901	1.20342e-05	0.000275362
Lab.rod.core	0.000202292	0.00132828	0.000183575
Lab.alcohol.serum.	0.000201625	2.38754e-05	0.000275362
Lab.Rh.factor.rapid.gal._present	0.0002015	1.20424e-05	0.000298309
Mouth_opening_smaller_2cm	0.000200615	5.33479e-05	0.000183575
X5.020.2	0.000200184	0.000140804	0.000160628
Lab.RDW.CV_present	0.00020016	4.36104e-05	0.000229468
C08C	0.000199819	5.51554e-05	0.000275362
X5.524.2	0.000195216	0.000993123	0.000229468
Lab.Sediment._present	0.000194899	0.000120073	0.000160628
Circulatory_vascular_diseases_normotony.	0.00019431	4.13168e-05	0.000229468
Lab.Rhesus_factor._gel-card_technique.	0.000194081	1.24362e-05	0.000275362
dental_status_OK_partial_prosthesis	0.000193188	2.66607e-05	0.000183575
Lab.PFA.collagen.epinephr.	0.000193063	0.000242261	0.000252415
X5.896.1g	0.000193055	9.32083e-05	0.000183575
Lab.dir..Coombstest..Gel.	0.000192236	0.000110596	0.000183575
G04C	0.000192011	4.16608e-05	0.000160628
Lab.Stix.Nitrite	0.000189587	7.12645e-05	0.000298309
Holiday	0.000188232	8.28585e-05	0.000229468
Lab.Metamyelocytes	0.000187721	0.000124093	0.000137681
Lab.Kellformula..Galileo._present	0.000187514	7.59027e-05	0.000183575
Nicotine_No	0.000186476	7.92704e-06	0.000229468
R05X	0.000184717	1.28805e-05	0.000252415
X5.502.2	0.000183672	0.00369033	0.000160628
P_anaesthesia_planned_analgosedation	0.000183484	1.32005e-05	0.000206521
Metabolism_hyperlipidemia..cholesterinemia	0.000183452	2.79771e-05	0.000229468
Dental_status_UK_Partial_prosthesis	0.000180856	2.82078e-05	0.000252415
Lab.SPECIAL_MATERIAL.._present	0.000179986	0.000191106	0.000275362
X5.916.7f	0.000178503	0.00391748	0.000160628
X5.384.72	0.000178068	0.00158121	0.000114734
Metabolism_other	0.000177455	0.000442504	0.000275362
C08G	0.000177176	0.000148604	0.000298309
Pulmonary_diseases_asthma.bronchiale	0.000177093	2.73384e-05	0.000183575
X5.484.32	0.000175322	0.00327081	0.000137681
Lab.CA.72.4..Roche.	0.000174172	0.000833273	0.000229468
P_anaesthesia_planned_general_anaesthesia_RA_peripheral	0.000173254	2.86513e-05	0.000229468
S03B	0.000173165	0.000199368	0.000160628
X5.850.ba	0.00017225	0.00071562	0.000137681
Lab.Osmolality	0.000171561	0.00144815	0.000137681
Mouth_opening_other	0.000170902	1.29378e-05	0.000252415
Lab.CRP..C.react..protein._present	0.000170209	1.06992e-05	0.000206521
Lab.Sediment.mucus	0.000170125	1.11348e-05	0.000160628
Laboratory.Lactate..Plasma._present	0.000169705	6.77517e-05	0.000114734
Lab.AB0.blood.group..tube._present	0.000169243	7.8723e-06	0.000298309
Lab.sample.type_present	0.000168228	6.81116e-06	0.000183575
Lab.Serum.Sample	0.000167992	1.40303e-05	0.000252415
Timestamp_AshWednesday	0.000167177	0.000209703	0.000252415
Lab.Factor.VIII.C_present	0.000166431	0.00011267	0.000206521
Lab.Triglycerides	0.000166265	0.00010098	0.000321256
Lab.Creatine kinase_present	0.000165693	1.23847e-05	0.000252415
gastric_diseases_gastritis	0.00016379	1.11977e-05	0.000206521
S02B	0.000163383	5.47361e-05	6.88405e-05
Lab.Lipase_present	0.000161437	8.86917e-06	0.000160628
X5.459.2	0.000157686	0.0016112	0.000160628
Laboratory.AB0.Blood.group.Galileo._present	0.000157495	1.75791e-05	0.000183575
Lab.Rh.factor.fast.b.IH1000.	0.000157366	2.20995e-05	0.000229468
X5.407.2	0.000156268	5.93308e-05	0.000229468
Pre-anesthesia_other	0.000155923	2.91054e-05	0.000275362
Lab.Kell..Gelcard.technique._present	0.000155776	9.13717e-06	0.000206521
Lab.NT.proBNP	0.000154871	0.000776978	0.000275362
Allergy_Diclofenac_Voltaren	0.000151344	0.000181918	6.88405e-05
Lab.PT..percent..Quick_present	0.000150335	0.000954504	0.000114734
P_anaesthesia_planned_epidural_Analgosedation	0.000150163	8.56338e-05	2.29468e-05
Lab.Request.Factor.IX	0.000150009	3.17377e-06	0.000114734
X5.463.10	0.000149778	0.00071276	0.000160628
Lab.Erythrocytes.SM	0.000149355	0.000254583	0.000183575
Lab.Blasts_present	0.000148699	0.00246867	6.88405e-05
Lab.Plasma cells.SM	0.000148498	0.00137101	9.17873e-05
Laboratory.lipoprotein..a.	0.000148412	7.38224e-05	0.000114734
Laboratory.property.of.bloodUnits_present	0.000148078	4.08492e-05	6.88405e-05
FB_PMP_DIAGNOSES2_present	0.000147489	7.11303e-06	0.000252415
Laboratory.Digoxin	0.000147479	0.00359382	0.000206521
Lab.protein..total_present	0.000145672	2.71143e-05	0.000252415
X5.858.28	0.000145216	0.00130079	0.000298309
Lab.myelocytes	0.000142104	0.000994291	0.000183575
Lab.nuclear.shadow.quant.	0.000142054	0.000709459	0.000114734
Liver_diseases_o.b.	0.000141941	3.24347e-05	0.000160628
Lab.D.dimer	0.000141195	0.000116438	0.000229468
Kidney_compensated.renal.failure	0.000139969	1.42879e-05	0.000160628
Laboratory.protein.U..mg.g.Krea.	0.000139753	0.00025875	0.000137681
Thyroid_disease_StateAfter.thyroidectomy	0.000139613	2.5294e-05	0.000160628
Nicotine_other	0.000139346	2.42721e-05	0.000229468
Lab.GPT..ALAT._present	0.000138858	8.01266e-06	0.000206521
P_anaesthesia_planned_standby	0.000138224	2.50132e-05	0.000114734
Lab.rhesusfactor..tubes.	0.000135137	4.68284e-05	0.000160628
Lab.Kellformula..gel chart technique.	0.000134614	4.58797e-05	0.000183575
Skeletal_diseases_cervical_syndrome..Herniated_disc.cervical_syndrome.	0.000133913	4.6971e-05	0.000160628
X5.380.72	0.000133768	7.09334e-05	9.17873e-05
X5.572.1	0.000133551	4.83331e-05	0.000183575
Laboratory.automatic.control.sample..Galileo.	0.000131841	0.000325173	0.000229468
Laboratory.automatic.control.sample	0.00013057	0.00017458	0.000206521
Pulmonary_diseases_Bronchial.Ca.re.	0.000130102	0.00208109	0.000137681
Drugs_other	0.000127796	1.97271e-05	0.000114734
Lab.LDH_present	0.000126914	2.28666e-05	0.000206521
Metabolism_IDDM	0.00012684	1.85466e-05	0.000183575
C10A	0.000125972	8.75589e-06	0.000229468
X5.031.32	0.000125836	0.00113311	0.000114734
X5.800.3g	0.0001258	0.000251601	0.000160628
C09A	0.000125129	8.75675e-06	0.000160628
D10A	0.000123583	2.19684e-05	0.000114734
Lab.HDL.cholesterol	0.000121835	5.65255e-05	0.000160628
Lab.Alk.Phosphatase_present	0.000120576	1.97721e-05	0.000114734
Lab.GFR_present	0.000120207	1.44926e-05	0.000160628
X5.832.1	0.000118699	0.000148052	0.000137681
Lab.Antithrombin..AT.III.	0.000118225	0.000229841	0.000160628
X5.772.12	0.000118015	0.000331881	0.000206521
FB_PMP_OPPRIORITY_present	0.000117541	2.02683e-05	0.000114734
Lab.Glucose..Serum._present	0.000116277	6.84311e-06	0.000137681
Lab.GOT..ASAT._present	0.000116059	1.92922e-05	0.000183575
C09C	0.000113528	2.36169e-05	0.000206521
Liver_diseases_Steatosis	0.000113432	1.22278e-05	0.000137681
Lab.Potassium.U	0.000113078	0.000372419	9.17873e-05
Hemostaseology_no.clinical.bleeding.tendency	0.00011284	4.98535e-05	0.000183575
Lab.sediment.plate_epith.	0.000112764	5.40662e-05	0.000160628
Lab.sediment.bacteria_present	0.000112498	5.01377e-06	0.000137681
H01C	0.000111599	9.99607e-06	0.000160628
X5.030.32	0.000110462	0.000417954	0.000160628
P_anaesthesia_planted_RA_peripheral_analgosedation	0.000109929	2.26184e-05	4.58937e-05
Metabolism_o.b.	0.000109643	3.25925e-05	0.000206521
X5.858.70	0.000108604	0.00023945	0.000114734
Lab.Kell..solid phase technique..2_present	0.000108545	7.63012e-06	0.000114734
Lab.Coagulation_sample	0.000107736	0.000295128	0.000160628
Lab.Automatic.blood_group_present	0.000106812	6.70841e-06	0.000206521
X5.381.54	0.000106368	0.000217818	0.000114734
BZ_present	0.000106345	8.79876e-06	0.000160628
Lab.CK.MB	0.000105686	6.80543e-05	0.000137681
Lab.Thr.Aggr.ADP_present	0.000104981	5.15683e-05	6.88405e-05
Nicotine_Ex	0.000104878	0.000202308	0.000252415
X5.896.1d	0.000103858	0.000309023	0.000114734
Lab.Metamyelocytes_present	0.000103559	0.000130803	9.17873e-05
B01A	0.000101904	5.24122e-06	0.000137681
Lab.Promyelocytes	0.00010188	0.00138118	4.58937e-05
Billi_present	0.00010095	1.77488e-05	0.000160628
ConsileVorOP.GY	0.000100845	4.35645e-05	0.000275362
NYHA_present	0.000100501	2.38449e-05	0.000206521
Lab.Creatinine.U	0.000100484	0.000255293	0.000160628
Lab.ACCEPTANCE.TIME..1..min.	0.000100143	0.000516796	0.000114734
Kidney._chron..renal.insuff..stage.I..KDOQI.	9.87975e-05	8.00322e-05	9.17873e-05
Lab.Procalcitonin..PCT._present	9.77224e-05	8.64724e-05	0.000137681
Laboratory.Automatic.control.sample_present	9.75243e-05	6.25423e-06	9.17873e-05
Lab.Neutrophils.SM	9.69499e-05	0.000149771	0.000160628
X5.511.51	9.67359e-05	0.000117788	9.17873e-05
ConsileVorOP.ORS	9.60801e-05	5.36081e-06	0.000114734
M04A	9.58816e-05	4.32335e-05	9.17873e-05
X-ray.Thorax_pleural_effusion.li	9.57101e-05	6.2889e-05	9.17873e-05
X5.381.33	9.54475e-05	0.00203708	9.17873e-05
B05B	9.50539e-05	0.000125776	2.29468e-05
D01A	9.4615e-05	1.66886e-05	2.29468e-05
Lab.cell_formula._gel_card_technique._present	9.38333e-05	1.32451e-05	6.88405e-05
Dental_status_wobbly_teeth	9.36778e-05	8.27649e-06	9.17873e-05
Lab.PT.INR_present	9.31023e-05	0.00061782	6.88405e-05
J01D	9.30901e-05	2.87022e-05	6.88405e-05
X5.800.2g	9.25335e-05	4.03599e-05	0.000137681
Lab.Fibrinogen_present	9.24573e-05	1.18192e-05	0.000160628
A03A	9.20173e-05	0.000172676	0.000137681
N	9.19273e-05	4.5678e-06	0.000160628
X5.388.97	9.18385e-05	0.00089711	0.000114734
X5.036.8	9.09655e-05	6.83882e-05	0.000114734
Lab.Neutrophils_present	9.06111e-05	5.77064e-06	9.17873e-05
X5.322.g1	8.98646e-05	8.72475e-05	0.000114734
Kidney_o.B.	8.97358e-05	2.8891e-05	0.000137681
X5.388.61	8.90802e-05	0.000576386	0.000114734
L02A	8.84448e-05	3.68417e-05	0.000114734
Laboratory.sediment.plate_epith._present	8.82035e-05	5.87062e-06	0.000160628
X5.021.5	8.76205e-05	0.00128199	0.000206521
Heart_disease_Stent_BMS	8.72324e-05	0.000284162	0.000160628
B02A	8.68072e-05	0.0001342	2.29468e-05
X5.98c.2	8.6259e-05	3.77619e-05	6.88405e-05
Lab.SAMPLING_TIME..1..min._present	8.609e-05	3.99578e-05	6.88405e-05
Laboratory.coagulation_sample_present	8.60489e-05	5.84883e-05	9.17873e-05
Lab.ANA.Screen	8.60417e-05	7.97808e-05	6.88405e-05
Liver_disease_cirrhosis	8.57286e-05	6.86029e-05	0.000137681
Lab.Kell..Galileo.	8.5694e-05	1.98865e-05	0.000160628
Lab.PFA.Collagen.ADP	8.56651e-05	0.000129199	0.000114734
X5.505.0	8.43214e-05	0.00115688	0.000114734
Lab.Macrophages.SM	8.38109e-05	2.23719e-05	0.000137681
Lab.Sediment.Transitional epithelium_present	8.37264e-05	1.5605e-05	9.17873e-05
Lab.Alcohol.Serum._present	8.36867e-05	1.16053e-05	6.88405e-05
X5.388.70	8.36774e-05	0.000307934	0.000114734
Pulmonary_COPD	8.36706e-05	3.53425e-06	0.000114734
Lab.Uric acid_present	8.34572e-05	4.89693e-06	0.000137681
X5.858.39	8.23612e-05	0.000144559	9.17873e-05
C01	8.20272e-05	0.000304496	0.000137681
Thyroid_disease.Hashimoto.thyroiditis	8.09559e-05	6.7132e-06	9.17873e-05
X5.467.03	8.03429e-05	8.10905e-05	4.58937e-05
X5.83b.70	8.01412e-05	5.62767e-05	0.000137681
Laboratory.vitamin.B12	7.94098e-05	0.000534792	0.000160628
Lab.Anisocytosis_present	7.88852e-05	4.00056e-06	4.58937e-05
J01C	7.87735e-05	6.30542e-06	9.17873e-05
Lab.Transferrin.saturation	7.76081e-05	3.66909e-05	0.000114734
Lab.dir..Coombstest..Gel..IH1000.	7.74238e-05	0.000702777	0.000114734
Lab.ferritin_present	7.74158e-05	4.21878e-05	4.58937e-05
Lab.Vancomycin.minimum_present	7.72881e-05	1.2989e-05	9.17873e-05
R01A	7.67643e-05	2.62919e-06	0.000137681
X5.380.84	7.65649e-05	0.000812711	9.17873e-05
A10A	7.64476e-05	5.94979e-06	6.88405e-05
other	7.63711e-05	0.000950138	0.000183575
Lab.PFA.Collagen.Epinephr._present	7.62792e-05	1.65354e-05	4.58937e-05
S01C	7.62388e-05	2.37494e-05	6.88405e-05
Lab.Immature.platelets	7.60286e-05	0.000271921	9.17873e-05
X5.83b.51	7.59885e-05	5.92431e-05	0.000137681
X5.988	7.58666e-05	0.000223742	0.000137681
Liver_disease_healed	7.57732e-05	3.83233e-06	6.88405e-05
Lab.sediment.urine.cryst.	7.51111e-05	0.000789644	6.88405e-05
OP_DATA_present	7.50942e-05	3.89304e-05	0.000160628
Hemostaseology_other	7.47347e-05	6.11187e-05	9.17873e-05
Lab.LDH.SM	7.47048e-05	0.00122453	6.88405e-05
X5.565.00	7.43504e-05	0.000188706	9.17873e-05
X5.467.01	7.42273e-05	0.000214797	0.000114734
Laboratory.Automatic.blood.group..IH1000._present	7.37705e-05	2.47103e-05	6.88405e-05
X5.406.a	7.34819e-05	0.000992801	6.88405e-05
X5.380.83	7.34419e-05	0.000109529	9.17873e-05
Lab.Poikilocytosis	7.31543e-05	0.000767018	6.88405e-05
Lab.QUICK.value_present	7.25763e-05	7.26426e-06	6.88405e-05
A07E	7.20521e-05	1.64373e-05	6.88405e-05
X5.835.b0	7.1072e-05	0.000291929	0.000114734
X5.471.0	7.07626e-05	0.000205246	0.000160628
Thyroid disease_Struma	7.03162e-05	1.07763e-05	0.000114734
Lab.Osmolality.U_present	7.00834e-05	5.04739e-05	6.88405e-05
Lab.Sediment.Erythrocytes_present	6.97682e-05	6.23279e-05	0.000137681
Laboratory.Serum.tubes..01_present	6.87759e-05	2.20662e-05	0.000160628
X5.896.1b	6.87668e-05	1.15627e-05	4.58937e-05
P_Lab_not.required	6.85698e-05	3.27333e-06	6.88405e-05
Allergy_Pollinosis	6.85238e-05	3.42635e-05	9.17873e-05
ConsilePreOP.DES	6.82274e-05	1.12176e-05	9.17873e-05
Lab.basophils.abs.	6.81674e-05	2.28473e-05	0.000114734
X5.393.42	6.75569e-05	6.84435e-05	4.58937e-05
Lab.Rh.Factor.Rapid.IH1000._present	6.74093e-05	1.77481e-05	0.000114734
Laboratory.sediment.hyaline.cyl.	6.70349e-05	4.39231e-06	0.000137681
Hb	6.39634e-05	5.18598e-05	9.17873e-05
Lab.Ovalocytes	6.38312e-05	0.00154068	4.58937e-05
X5.83b.71	6.35589e-05	3.33687e-05	6.88405e-05
Lab.Osmolality.U	6.34053e-05	0.000959385	4.58937e-05
Neurology_o.B.	6.30823e-05	2.01769e-06	9.17873e-05
X5.790.5f	6.30482e-05	4.2659e-05	9.17873e-05
S01X	6.28163e-05	2.00994e-05	6.88405e-05
Lab.C4	6.24175e-05	4.24366e-05	9.17873e-05
Lab.Sediment.Phosphates_present	6.18736e-05	1.90999e-05	4.58937e-05
Lab.Polymorphonuclear.cells	6.1675e-05	0.000102996	6.88405e-05
Lab.Vancomycin.minimum	6.15685e-05	0.000374775	0.000114734
X5.394.1	6.12087e-05	0.000463749	4.58937e-05
Lab.Target.Cells	6.11796e-05	0.00116018	4.58937e-05
Lab.Protein.total.U	6.11045e-05	5.58946e-05	0.000114734
Lab.Urea.N.U_present	6.11033e-05	0.000170073	6.88405e-05
Eye diseases_other	6.03678e-05	1.5808e-05	9.17873e-05
Lab.BO2..Hb.O2.capacity_present	6.03165e-05	1.52204e-06	4.58937e-05
Lab.Sediment.Mucus_present	6.02202e-05	5.48275e-06	6.88405e-05
Lab.Kell.Galileo._present	6.0204e-05	1.46747e-06	9.17873e-05
Lab.Eosinophils.SM	5.99302e-05	4.57253e-05	4.58937e-05
X5.38a.43	5.9717e-05	3.48534e-05	4.58937e-05
Liver_diseases_hepatitis.C	5.9607e-05	8.43582e-06	4.58937e-05
Pulse_present	5.9322e-05	6.23701e-06	6.88405e-05
N06A	5.92911e-05	8.44039e-07	6.88405e-05
X5.536.0	5.92275e-05	5.92246e-05	4.58937e-05
Kidney.chronic.renal.failure.stage.IV..KDOQI.	5.91118e-05	6.76848e-06	6.88405e-05
Dental_status_rehabilitated	5.88934e-05	5.90927e-06	6.88405e-05
P_EKG_absent.todo.re-presentation	5.83025e-05	0.000938478	0.000114734
X5.380.53	5.81631e-05	5.21569e-05	4.58937e-05
Pulmonary_diseases_chronic.bronchitis	5.81184e-05	1.60031e-06	4.58937e-05
X5.576.20	5.73405e-05	0.000136328	6.88405e-05
ConsilePreOP.TCH	5.68941e-05	1.86453e-05	6.88405e-05
Lab.Haptoglobin_present	5.68387e-05	1.56879e-05	4.58937e-05
A10B	5.65715e-05	1.37836e-05	6.88405e-05
X5.869.1	5.64698e-05	2.51146e-05	9.17873e-05
Lab.Sediment.Hyaline.Cyl._present	5.60828e-05	1.81917e-05	0.000114734
Met_present	5.60495e-05	2.58452e-06	0.000114734
Lab.Thrombin time_present	5.5222e-05	1.51499e-06	6.88405e-05
Lab.GFR..CKD.EPI._present	5.51953e-05	3.2393e-06	9.17873e-05
X5.032.00	5.46842e-05	4.70992e-06	6.88405e-05
Timestamp_BirthOfVirginMary	5.4397e-05	5.03379e-05	6.88405e-05
X5.800.2h	5.42245e-05	0.000237578	9.17873e-05
ConsilePreOP.CIS	5.41345e-05	0.000236849	0.000114734
Lab.AKS.Enyzm..Gel._present	5.38182e-05	9.16806e-05	6.88405e-05
X5.988.3	5.36933e-05	1.57237e-05	4.58937e-05
X5.381.71	5.28623e-05	2.5699e-05	4.58937e-05
Lab.Sediment.Transitional epithelium	5.27924e-05	1.2089e-05	4.58937e-05
Pre_anesthesia_difficult_intubation	5.25845e-05	0.000242167	6.88405e-05
Lab.Creatinine_present	5.03399e-05	8.9826e-06	2.29468e-05
Drugs_Yes	5.02225e-05	2.9368e-05	6.88405e-05
Lab.CA.19.9..Roche._present	5.00905e-05	6.75615e-05	6.88405e-05
Lab.HIT.Ac.rapid.test..DiaMed.	4.98343e-05	0.000516871	4.58937e-05
Eye.diseases_glaucoma..Glaucoma.	4.96389e-05	2.95695e-05	6.88405e-05
G04B	4.96307e-05	1.20687e-06	6.88405e-05
Skeletal_diseases_disc.herniation.lumbar.spine	4.92801e-05	4.96816e-06	9.17873e-05
X5.83b.57	4.92052e-05	0.000723873	4.58937e-05
Laboratory.AB0.Rapid.test.IH1000._present	4.91923e-05	5.64328e-06	0.000114734
X5.154.4	4.90083e-05	1.70696e-05	9.17873e-05
R06A	4.87836e-05	2.44525e-05	6.88405e-05
Lab.Target.Cells_present	4.86176e-05	0.000587008	4.58937e-05
Lab.Thr.Aggr..Arachidonic_acid_present	4.77504e-05	5.12854e-05	4.58937e-05
Lab.Bilirubin..direct	4.7127e-05	3.56979e-05	4.58937e-05
N06C	4.67366e-05	5.60985e-05	9.17873e-05
X5.015.0	4.6213e-05	6.25733e-05	9.17873e-05
B03B	4.59259e-05	5.96023e-06	4.58937e-05
X5.576.30	4.59003e-05	0.000331332	0.000114734
L02B	4.58699e-05	6.05692e-07	4.58937e-05
M02A	4.58662e-05	5.61089e-06	4.58937e-05
X5.462.1	4.57353e-05	0.00012009	6.88405e-05
X5.469.10	4.51856e-05	1.75762e-05	6.88405e-05
R03C	4.5159e-05	9.95787e-06	4.58937e-05
Lab.Request.Factor.XIII	4.49096e-05	0.000500898	9.17873e-05
Lab.Polychromasia_present	4.39513e-05	4.67992e-05	6.88405e-05
X5.932.1	4.37618e-05	4.02918e-05	4.58937e-05
N05A	4.31604e-05	6.3155e-07	2.29468e-05
X5.455.71	4.28179e-05	0.00119341	9.17873e-05
Lab.Kellformula..Galileo.	4.24057e-05	1.85878e-05	4.58937e-05
X5.158.43	4.20275e-05	2.58572e-05	9.17873e-05
Lab.Tear.Drops	4.12566e-05	1.0106e-05	4.58937e-05
Lab.Rh.formula..Gel.card.technique._present	4.08085e-05	3.30363e-06	6.88405e-05
G03C	4.06333e-05	5.72723e-05	6.88405e-05
X5.015.3	4.05721e-05	7.07597e-05	9.17873e-05
X5.896.1f	4.03525e-05	4.55619e-05	6.88405e-05
X5.543.20	4.00603e-05	1.15939e-05	6.88405e-05
Lab.macrocytes_present	3.98259e-05	5.89373e-06	4.58937e-05
Lab.CMV.of.preserved_concentrates_present	3.93547e-05	3.0583e-05	4.58937e-05
C07F	3.9172e-05	2.00992e-06	4.58937e-05
X5.386.a5	3.91443e-05	7.75809e-05	9.17873e-05
H05B	3.87863e-05	2.46315e-06	6.88405e-05
X5.836.32	3.87289e-05	0.000524423	9.17873e-05
N07C	3.86272e-05	0.000148883	6.88405e-05
ECG_Right bundle branch block	3.84246e-05	9.45035e-06	4.58937e-05
X5.865.7	3.81431e-05	0.000295655	6.88405e-05
Laboratory.anisocytosis	3.77862e-05	0.000330964	4.58937e-05
X5.056.7	3.74374e-05	5.05488e-06	4.58937e-05
Lab.Interleukin.6_present	3.71491e-05	2.43525e-06	2.29468e-05
Lung_diseases_pulmonary metastases	3.70478e-05	1.64264e-06	6.88405e-05
X-ray.Thorax_Pleura effusion.re	3.69194e-05	5.62224e-05	4.58937e-05
G03F	3.66856e-05	6.64153e-05	4.58937e-05
X5.413.10	3.65442e-05	4.03355e-05	4.58937e-05
Lab.Sediment.	3.64617e-05	8.56829e-06	2.29468e-05
Lab.Plasma.cells.SM_present	3.63041e-05	0.000358556	4.58937e-05
Lab.PTH.intact	3.60902e-05	9.96472e-06	4.58937e-05
Thyroid_disease_StateAfter.Strumectomy	3.58624e-05	1.7909e-05	6.88405e-05
Pulmonary_diseases_Sleep_apnea	3.57657e-05	5.27058e-05	6.88405e-05
X5.858.80	3.54001e-05	1.36582e-05	2.29468e-05
N06D	3.50717e-05	3.60116e-05	4.58937e-05
Lab.sodium_present	3.48312e-05	8.44859e-06	4.58937e-05
Hct_present	3.48273e-05	4.92567e-07	2.29468e-05
Lab.Sediment.Phosphates	3.46124e-05	0.000476851	4.58937e-05
Lab.Sediment.Yeast_cells_present	3.40871e-05	0.000657212	6.88405e-05
X5.821.2b	3.38629e-05	5.4098e-06	2.29468e-05
Gastric_disease_diaphragmatic_hernia	3.38493e-05	1.50212e-06	2.29468e-05
Allergy_latex	3.38022e-05	1.11657e-06	2.29468e-05
Lab.Eosinophils_present	3.35123e-05	1.41188e-06	4.58937e-05
Lab.Ac.gg.cardiolipin.IgG	3.34239e-05	0.000176438	2.29468e-05
Lab.Monocytes.abs.	3.33791e-05	9.65774e-06	4.58937e-05
Lab.INTEM..CT	3.29488e-05	6.90227e-06	4.58937e-05
Lab.Ovalocytes_present	3.29359e-05	1.46828e-05	2.29468e-05
Quick_present	3.26892e-05	1.61762e-06	6.88405e-05
Kidney.chronic.renal.failure.stage.II..KDOQI.	3.22286e-05	6.6108e-07	4.58937e-05
Lab.Request.Human.Albumin_present	3.21242e-05	9.64356e-06	4.58937e-05
Lab.free.T3..fT3._present	3.19797e-05	2.33675e-06	4.58937e-05
A02A	3.18438e-05	1.57451e-06	6.88405e-05
Laboratory.dir..Coombstest..Gel._present	3.17824e-05	1.30037e-05	4.58937e-05
Laboratory.phosphate..anorg._present	3.1754e-05	8.06407e-06	4.58937e-05
X5.469.21	3.16884e-05	2.64798e-06	2.29468e-05
Pulmonary diseases_pneumonia	3.16157e-05	1.67825e-07	2.29468e-05
X5.995	3.13746e-05	7.30838e-05	6.88405e-05
Lab.Stix.Ketone bodies_present	3.07789e-05	5.05728e-06	4.58937e-05
Lab.Tacrolimus..LC.MS._present	3.07442e-05	5.86059e-05	4.58937e-05
X5.543.40	3.05397e-05	0.000339471	6.88405e-05
X5.901.1c	3.03355e-05	3.24135e-05	6.88405e-05
Thyroid_disease_cold.node	2.9938e-05	4.29001e-07	2.29468e-05
X5.831.0	2.98878e-05	2.29686e-05	6.88405e-05
X5.470.11	2.96388e-05	2.57107e-05	4.58937e-05
X5.381.02	2.96284e-05	5.3892e-05	6.88405e-05
Pulmonary diseases_asthma.bronchial..allergic	2.92638e-05	4.49935e-07	2.29468e-05
X5.241.0	2.91424e-05	3.30174e-05	6.88405e-05
Laboratory.rheumatoid.factor	2.90792e-05	8.29665e-05	2.29468e-05
Eye diseases_cataracts	2.90479e-05	1.50756e-06	4.58937e-05
Laboratory.sediment.leukocytes_present	2.90334e-05	1.32992e-06	4.58937e-05
Metabolism_Diabetes.diet.adjusted	2.87146e-05	5.41567e-05	6.88405e-05
ECG_absent.clearance_by_operator	2.86297e-05	2.99684e-06	6.88405e-05
Allergy_plaster	2.83612e-05	1.27099e-05	4.58937e-05
P_anaesthesia_planted_spinal_anesthesia	2.80446e-05	2.06488e-06	4.58937e-05
Pre_anesthesia_PONV	2.7703e-05	5.55576e-06	6.88405e-05
Lab.Echinocytes	2.76236e-05	1.01567e-05	2.29468e-05
Lab.LDL.HDL.quotient	2.76094e-05	1.82536e-05	2.29468e-05
X5.829.k	2.74393e-05	8.75789e-05	6.88405e-05
Lab.NT.proBNP_present	2.71545e-05	1.05666e-05	4.58937e-05
Creatinine_present	2.69212e-05	3.93167e-07	2.29468e-05
Neurology_apoplex.without.residuals	2.69068e-05	3.44514e-06	4.58937e-05
Laboratory.nuclear_shadow_present	2.68459e-05	1.39218e-05	2.29468e-05
Liver_diseases_ascites	2.67144e-05	1.26205e-06	2.29468e-05
X5.154.2	2.66938e-05	3.58835e-05	6.88405e-05
Lab.Alpha.Amylase_present	2.66582e-05	1.37368e-06	2.29468e-05
laboratory.SARS.CoV.2.PCR..Cepheid._present	2.64822e-05	3.63618e-06	2.29468e-05
Laboratory.Influenza.A.PCR..Cepheid._present	2.64404e-05	3.59863e-06	4.58937e-05
ConsileVorOP.PCM	2.64381e-05	1.22114e-06	4.58937e-05
M03B	2.6266e-05	2.5559e-05	4.58937e-05
Laboratory.ANCA.PR3	2.5745e-05	1.38315e-05	2.29468e-05
X5.030.30	2.56496e-05	3.28377e-05	4.58937e-05
X5.569.30	2.55795e-05	1.89484e-05	6.88405e-05
M03A	2.54621e-05	6.37725e-07	2.29468e-05
Lab.Stix.Protein_present	2.5452e-05	2.01009e-06	4.58937e-05
Lab.D.Dimer_present	2.53844e-05	8.43257e-06	2.29468e-05
Lab.Sodium.U_present	2.49556e-05	0.000271828	2.29468e-05
G03H	2.47736e-05	2.18539e-05	4.58937e-05
X5.011.2	2.41339e-05	4.70353e-05	4.58937e-05
Thrombos_present	2.41299e-05	5.72513e-07	2.29468e-05
X5.393.54	2.41092e-05	0.000170696	4.58937e-05
Lab.myelocytes_present	2.35729e-05	7.66307e-06	2.29468e-05
Lab.protein.U..mg.g.Crea._present	2.35609e-05	7.55918e-07	4.58937e-05
Lab.Megakaryocyte nuclei_present	2.35356e-05	0.000355455	2.29468e-05
X5.83b.52	2.35059e-05	7.73077e-06	2.29468e-05
N03A	2.33216e-05	1.71208e-06	2.29468e-05
Lab.Request.Fibrinogen_present	2.27305e-05	9.73429e-07	4.58937e-05
L04A	2.25342e-05	1.90761e-05	4.58937e-05
G02C	2.24584e-05	4.13335e-06	2.29468e-05
Lab.PSA..free.Roche._present	2.23527e-05	6.69045e-06	2.29468e-05
Heart_disease_c.n._valve_replacement_repair	2.23326e-05	6.18469e-05	2.29468e-05
Lab.digoxin_present	2.21035e-05	0.000463666	2.29468e-05
Lab.Ab.against.nuclei..ANA.	2.20685e-05	5.31822e-06	2.29468e-05
X5.388.9d	2.18848e-05	0.000515492	4.58937e-05
X5.380.73	2.18799e-05	6.3267e-07	2.29468e-05
Lab.prolactin..PRL.	2.18539e-05	0.00066103	4.58937e-05
X5.896.14	2.17015e-05	0.000149928	4.58937e-05
X5.394.2	2.16506e-05	4.22045e-07	2.29468e-05
Lab.ABS.Enyzm..Gel.	2.16352e-05	6.53784e-05	4.58937e-05
C01C	2.12823e-05	2.73713e-05	4.58937e-05
X5.98b	2.12405e-05	7.81807e-05	6.88405e-05
Lab.HbA1c..IFCC._present	2.11502e-05	2.08989e-05	4.58937e-05
Laboratory.C3	2.11135e-05	4.3082e-06	2.29468e-05
Laboratory.property.of.blood.units	2.11054e-05	2.65561e-06	2.29468e-05
R03A	2.10937e-05	3.44764e-06	2.29468e-05
X5.550.20	2.08185e-05	7.99755e-05	4.58937e-05
X5.396.70	2.07356e-05	6.28793e-07	2.29468e-05
Lab.Core.shadow	2.0671e-05	6.80358e-06	2.29468e-05
Lab.Immature.platelets_present	2.0574e-05	9.37594e-06	2.29468e-05
Lab.Rod_nuclei_present	2.04059e-05	3.62118e-06	2.29468e-05
Lab.FIBTEM...CT	2.02079e-05	3.49674e-06	2.29468e-05
Neurology_M..Parkinson	1.98838e-05	1.47277e-06	4.58937e-05
Laboratory.SARS.CoV.2.antigen.test_present	1.98225e-05	1.43597e-05	2.29468e-05
X5.454.50	1.97323e-05	0.000465988	4.58937e-05
Laboratory.Cell.Count.SM_present	1.97312e-05	3.08775e-06	4.58937e-05
Laboratory.Request.Factor.VIIa.recom.	1.96758e-05	2.9147e-07	2.29468e-05
Preanesthesia_none	1.96494e-05	1.2711e-05	6.88405e-05
A11D	1.95035e-05	9.07433e-07	2.29468e-05
X5.032.01	1.93716e-05	4.08255e-06	4.58937e-05
Lab.EXTEM...CT	1.92407e-05	1.29311e-05	2.29468e-05
Lab.Rh.formula..tubes._present	1.91829e-05	1.12571e-06	4.58937e-05
X5.399.5	1.91547e-05	2.48353e-05	4.58937e-05
Drugs_not.assessable	1.91124e-05	1.66802e-06	2.29468e-05
Lab.Monocytes_present	1.86878e-05	1.62761e-06	2.29468e-05
Lab.Osmolality_present	1.85944e-05	8.89028e-05	2.29468e-05
X5.154.0	1.85583e-05	1.01059e-05	4.58937e-05
Lab.Transferrin_present	1.83063e-05	1.21892e-06	2.29468e-05
Lab.PSA.total.Roche._present	1.81618e-05	1.43005e-05	4.58937e-05
Lab.Bacteria.SM	1.77698e-05	1.93802e-05	2.29468e-05
P_anesthesia_planned_not_decided_yet	1.77152e-05	1.7645e-06	4.58937e-05
C01D	1.77026e-05	4.89532e-05	2.29468e-05
V04C	1.76322e-05	5.00888e-06	2.29468e-05
X5.333.0	1.75068e-05	0.000113206	4.58937e-05
ConsilePreOP.SP	1.72096e-05	1.84096e-07	2.29468e-05
Skeletal_diseases_Scoliosis	1.70649e-05	1.34414e-06	2.29468e-05
Lab.Iron_present	1.70321e-05	1.03191e-05	2.29468e-05
Lab.CK.MB_present	1.69805e-05	2.14385e-06	2.29468e-05
Lab.dir..Coombstest..Gel..IH1000._present	1.68166e-05	3.7371e-05	4.58937e-05
Lab.Sediment.Oxalate_present	1.67389e-05	1.88996e-06	2.29468e-05
X5.822.g1	1.66868e-05	3.3638e-05	4.58937e-05
Lab.erythrocytes.SM_present	1.66247e-05	2.07866e-06	2.29468e-05
Sodium_present	1.65333e-05	8.51125e-06	2.29468e-05
Hemostaseology_hemotomas.spontaneous	1.60365e-05	2.56628e-05	2.29468e-05
X5.573.40	1.52613e-05	2.60294e-05	4.58937e-05
Laboratory.p50.HbO2.half saturation._present	1.42254e-05	2.42026e-07	2.29468e-05
Lab.CA.125.Roche.	1.41266e-05	4.98567e-05	2.29468e-05
Drugs_other_present	1.41126e-05	8.30115e-06	2.29468e-05
D07A	1.40842e-05	6.80953e-07	4.58937e-05
X5.010.04	1.40601e-05	0.000116955	4.58937e-05
Lab.Collection.time.U	1.38328e-05	5.39461e-06	2.29468e-05
Lab.EXTEM...CFT	1.38228e-05	7.53151e-07	2.29468e-05
C05A	1.36279e-05	1.84825e-07	2.29468e-05
Lab.Request.factor.VIII.recom.	1.36228e-05	4.64314e-07	2.29468e-05
Lab.Platelets_present	1.3435e-05	7.65798e-07	2.29468e-05
X5.394.4	1.33977e-05	5.48732e-05	2.29468e-05
Lab.Echinocytes_present	1.33207e-05	4.97775e-05	2.29468e-05
Lab.Calcium.corrected_present	1.32772e-05	4.92377e-06	2.29468e-05
X5.577.00	1.32548e-05	6.56463e-05	2.29468e-05
N05C	1.32375e-05	9.60166e-07	2.29468e-05
X5.652.60	1.27606e-05	0.000384883	2.29468e-05
Lab.Anti.Cw_present	1.2524e-05	0.000785008	2.29468e-05
Alcohol_not_assessable	1.23215e-05	8.99758e-07	2.29468e-05
R03B	1.21856e-05	6.43941e-06	2.29468e-05
P01B	1.19474e-05	2.98915e-05	2.29468e-05
H03B	1.19235e-05	3.09745e-05	2.29468e-05
Lab.CSF_color	1.18402e-05	4.39707e-05	2.29468e-05
Liver_disease_Hepatitis.A	1.1701e-05	2.04628e-07	2.29468e-05
X5.056.3	1.15213e-05	1.83783e-05	2.29468e-05
Laboratory.Automatic.control.sample..Galileo._present	1.14822e-05	4.09373e-06	2.29468e-05
Laboratory.SARS.CoV.2.antigen.test	1.12921e-05	1.21606e-05	2.29468e-05
X5.985.x	1.12676e-05	1.09681e-05	2.29468e-05
Laboratory.Sediment.Triplephosph._present	1.12418e-05	6.68681e-05	2.29468e-05
X5.839.60	1.12295e-05	1.44211e-05	2.29468e-05
Lab.aPTT_present	1.11116e-05	1.04643e-06	2.29468e-05
X5.032.30	1.09753e-05	1.72547e-05	2.29468e-05
Lab.Cystatin.C	1.09434e-05	0.000649729	2.29468e-05
Lab.CA.72.4..Roche._present	1.08419e-05	1.6613e-05	2.29468e-05
Lab.cold.effective.auto.AK_present	1.08191e-05	0.000357888	2.29468e-05
L01B	1.07194e-05	1.2878e-06	2.29468e-05
praemed_present	1.06646e-05	4.85017e-05	2.29468e-05
X5.465.1	1.05831e-05	2.60209e-05	2.29468e-05
X5.683.20	1.0509e-05	5.64932e-06	2.29468e-05
Lab.protein..total.SM	1.02958e-05	2.14149e-05	2.29468e-05
Lab.Valproic acid	1.02131e-05	2.69575e-05	2.29468e-05
Lab.Sediment.renal.epithelium	1.01852e-05	0.000426519	2.29468e-05
Laboratory.follitropin..FSH.	1.01782e-05	0.000201769	2.29468e-05
Laboratory.Döhle.Bodies_present	1.01184e-05	4.3712e-07	2.29468e-05
X5.83b.50	1.00431e-05	3.03323e-05	2.29468e-05
X5.388.9g	9.86883e-06	0.000110846	2.29468e-05
Lab.Ac.against.ds.DNA	9.79061e-06	1.08414e-05	2.29468e-05
Lab.Ak.against.nuclei..ANA._present	9.78446e-06	2.30063e-05	2.29468e-05
Laboratory.rhesus.factor..Tubes._present	9.68865e-06	6.31618e-07	2.29468e-05
Hemostaseology.severe.post-operative.bleeding.after.surgery	9.66086e-06	1.27694e-06	2.29468e-05
Laboratory.Eosinophils.abs._present	9.61526e-06	6.36868e-06	2.29468e-05
X5.454.10	9.404e-06	0.000200917	2.29468e-05
Circulatory_vascular_diseases_hypertension_severe	9.21536e-06	1.72782e-07	2.29468e-05
Lab.reticulocytes	9.15804e-06	8.7065e-06	2.29468e-05
ConsilePreOP.STS	8.93287e-06	2.52653e-07	2.29468e-05
X5.546.3	8.93164e-06	0.000214823	2.29468e-05
Hemostaseology_o.B.	8.89702e-06	4.02643e-06	2.29468e-05
Lab.Sediment.Yeast cells	8.75714e-06	0.000214746	2.29468e-05
Lab.Erythrocytes_present	8.66262e-06	1.18886e-05	2.29468e-05
Lab.Thrombocytosis	8.61945e-06	5.05535e-07	2.29468e-05
Dental_status_carious_teeth	8.45947e-06	1.2445e-05	2.29468e-05
Lab.Magnesium_present	8.3773e-06	0.000120495	4.58937e-05
X5.406.2	8.27074e-06	0.000128545	2.29468e-05
Metabolism_Fructose intolerance	8.14718e-06	2.03152e-07	2.29468e-05
X5.932.13	8.14535e-06	8.09214e-06	2.29468e-05
A04A	8.11276e-06	7.70277e-06	2.29468e-05
Lab.Hemoglobin.SM	8.03889e-06	7.44535e-06	2.29468e-05
P_x-ray_thorax_missing.todo.OP	7.97904e-06	5.85843e-07	2.29468e-05
Gastric_disease_Z.n..Ulcus.duodeni	7.89174e-06	4.18861e-07	2.29468e-05
X5.988.x	7.03946e-06	7.20475e-05	2.29468e-05
Laboratory.bleeding.time..in.vivo._present	6.82531e-06	7.35894e-06	2.29468e-05
Laboratory.rhesus.factor..gel.card.technique._present	6.72093e-06	1.14876e-06	2.29468e-05
ConsultsPreOP.TTZ	6.4347e-06	6.96611e-07	2.29468e-05
Pre-anesthesia_postoperative_delir	6.18674e-06	1.96642e-07	2.29468e-05
C02A	6.08206e-06	1.87332e-07	2.29468e-05
Liver_diseases_hepatitis.B	5.60603e-06	2.12359e-07	2.29468e-05
Lab.CA.15.3..Roche.	5.5211e-06	6.92445e-07	2.29468e-05
ECG_AV_Block_I	5.30681e-06	1.01798e-06	2.29468e-05
X5.408.x	3.9321e-06	2.11525e-05	4.58937e-05
Lab.HbA1c..DCCT._present	3.59419e-06	1.92975e-05	2.29468e-05
